# Supplementary material for: Comparison of crystal structure and DFT calculations of triferrocenyl trithiophosphite’s conformance
Source: Beilstein J Org Chem. 2022 Oct 25;18:1499–504. doi: 10.3762/bjoc.18.157 (PMC9643052; doi:10.3762/bjoc.18.157)
Supplement: File 2 — CIF file for triferrocenyl trithiophosphite. [file Beilstein_J_Org_Chem-18-1499-s002.cif]

data_mil409_corr
_audit_creation_date               2021-01-25
_audit_creation_method
;
Olex2 1.2
(compiled 2018.05.29 svn.r3508 for OlexSys, GUI svn.r5506)
;
_shelx_SHELXL_version_number       '2018/3'
_audit_contact_author_address      ?
_audit_contact_author_email        ?
_audit_contact_author_name         ''
_audit_contact_author_phone        ?
_publ_contact_author_id_orcid      ?
_publ_section_references
;
Dolomanov, O.V., Bourhis, L.J., Gildea, R.J, Howard, J.A.K. & Puschmann, H.
 (2009), J. Appl. Cryst. 42, 339-341.

Sheldrick, G.M. (2015). Acta Cryst. A71, 3-8.

Sheldrick, G.M. (2015). Acta Cryst. C71, 3-8.
;
_chemical_name_common              ?
_chemical_name_systematic          ?
_chemical_formula_moiety           'C30 H27 Fe3 P S3'
_chemical_formula_sum              'C30 H27 Fe3 P S3'
_chemical_formula_weight           682.21
_chemical_melting_point            ?
_chemical_oxdiff_formula           C30H27Fe3PS3
loop_
  _atom_type_symbol
  _atom_type_description
  _atom_type_scat_dispersion_real
  _atom_type_scat_dispersion_imag
  _atom_type_scat_source
 'C' 'C' 0.0181 0.0091 'International Tables Vol C Tables 4.2.6.8 and 6.1.1.4'
 'H' 'H' 0.0000 0.0000 'International Tables Vol C Tables 4.2.6.8 and 6.1.1.4'
 'Fe' 'Fe' -1.1336 3.1974
 'International Tables Vol C Tables 4.2.6.8 and 6.1.1.4'
 'P' 'P' 0.2955 0.4335 'International Tables Vol C Tables 4.2.6.8 and 6.1.1.4'
 'S' 'S' 0.3331 0.5567 'International Tables Vol C Tables 4.2.6.8 and 6.1.1.4'

_shelx_space_group_comment
;
The symmetry employed for this shelxl refinement is uniquely defined
by the following loop, which should always be used as a source of
symmetry information in preference to the above space-group names.
They are only intended as comments.
;
_space_group_crystal_system        'monoclinic'
_space_group_IT_number             14
_space_group_name_H-M_alt          'P 1 21/c 1'
_space_group_name_Hall             '-P 2ybc'
loop_
  _space_group_symop_operation_xyz
 'x, y, z'
 '-x, y+1/2, -z+1/2'
 '-x, -y, -z'
 'x, -y-1/2, z-1/2'

_cell_length_a                     7.49490(10)
_cell_length_b                     19.8932(3)
_cell_length_c                     18.4291(3)
_cell_angle_alpha                  90
_cell_angle_beta                   99.792(2)
_cell_angle_gamma                  90
_cell_volume                       2707.70(7)
_cell_formula_units_Z              4
_cell_measurement_reflns_used      9917
_cell_measurement_temperature      100.0(5)
_cell_measurement_theta_max        76.2280
_cell_measurement_theta_min        2.2050
_shelx_estimated_absorpt_T_max     ?
_shelx_estimated_absorpt_T_min     ?
_exptl_absorpt_coefficient_mu      15.586
_exptl_absorpt_correction_T_max    0.609
_exptl_absorpt_correction_T_min    0.194
_exptl_absorpt_correction_type     gaussian
_exptl_absorpt_process_details
;
CrysAlisPro 1.171.40.84a (Rigaku Oxford Diffraction, 2020)
Numerical absorption correction based on gaussian integration over
a multifaceted crystal model
Empirical absorption correction using spherical harmonics,
implemented in SCALE3 ABSPACK scaling algorithm.
;
_exptl_absorpt_special_details     ?
_exptl_crystal_colour              orange
_exptl_crystal_colour_primary      orange
_exptl_crystal_density_diffrn      1.674
_exptl_crystal_density_meas        ?
_exptl_crystal_density_method      ?
_exptl_crystal_description         prism
_exptl_crystal_F_000               1392
loop_
  _exptl_crystal_face_index_h
  _exptl_crystal_face_index_k
  _exptl_crystal_face_index_l
  _exptl_crystal_face_perp_dist
 0 0 1 0.0676
 0 0 -1 0.0238
 0 1 0 0.1015
 0 -1 0 0.1114
 1 0 -1 0.0363
 -2 -1 2 0.0525
 1 0 -2 0.0218
 -1 0 2 0.0573
 -1 -1 0 0.0465
 0 2 -1 0.0765

_exptl_crystal_size_max            0.213
_exptl_crystal_size_mid            0.146
_exptl_crystal_size_min            0.079
loop_
  _exptl_oxdiff_crystal_face_indexfrac_h
  _exptl_oxdiff_crystal_face_indexfrac_k
  _exptl_oxdiff_crystal_face_indexfrac_l
  _exptl_oxdiff_crystal_face_x
  _exptl_oxdiff_crystal_face_y
  _exptl_oxdiff_crystal_face_z
 -0.0001 0.0018 0.9982 0.0070 -0.0825 -0.0174
 0.0001 -0.0018 -0.9982 -0.0070 0.0825 0.0174
 -0.0006 0.9994 0.0013 -0.0533 -0.0161 0.0538
 0.0006 -0.9994 -0.0013 0.0533 0.0161 -0.0538
 0.9985 -0.0037 -0.9994 0.1441 0.0309 0.1512
 -1.9964 -0.9919 1.9975 -0.2349 -0.0456 -0.3563
 0.9986 -0.0055 -1.9976 0.1371 0.1134 0.1687
 -0.9986 0.0055 1.9976 -0.1371 -0.1134 -0.1687
 -0.9978 -0.9974 -0.0001 -0.0978 0.0677 -0.1876
 -0.0010 1.9970 -0.9956 -0.1136 0.0503 0.1249

_exptl_transmission_factor_max     ?
_exptl_transmission_factor_min     ?
_diffrn_reflns_av_R_equivalents    0.0570
_diffrn_reflns_av_unetI/netI       0.0467
_diffrn_reflns_Laue_measured_fraction_full  0.999
_diffrn_reflns_Laue_measured_fraction_max  0.963
_diffrn_reflns_limit_h_max         9
_diffrn_reflns_limit_h_min         -8
_diffrn_reflns_limit_k_max         24
_diffrn_reflns_limit_k_min         -13
_diffrn_reflns_limit_l_max         22
_diffrn_reflns_limit_l_min         -23
_diffrn_reflns_number              17211
_diffrn_reflns_point_group_measured_fraction_full  0.999
_diffrn_reflns_point_group_measured_fraction_max  0.963
_diffrn_reflns_theta_full          67.684
_diffrn_reflns_theta_max           76.566
_diffrn_reflns_theta_min           3.295
_diffrn_ambient_environment        N~2~
_diffrn_ambient_temperature        100.0(5)
_diffrn_detector                   'Hybrid Pixel Array Detector'
_diffrn_detector_area_resol_mean   10.0000
_diffrn_detector_type              HyPix
_diffrn_measured_fraction_theta_full  0.999
_diffrn_measured_fraction_theta_max  0.963
_diffrn_measurement_details
;
List of Runs (angles in degrees, time in seconds):

  # Type    Start    End  Width  t~exp~   \w     \q     \k     \f   Frames
--------------------------------------------------------------------------
  1  \w    -63.00  17.00   0.50    0.28    --  -47.45  61.00  86.00  160
  2  \w     92.00 117.00   0.50    0.28    --   47.45  61.00  86.00   50
  3  \w     54.00  84.00   0.50    0.28    --   47.45  61.00  86.00   60
  4  \w    144.00 176.00   0.50    1.13    --  105.86  61.00  86.00   64
  5  \w     75.00 109.00   0.50    0.28    --   47.45 125.00 -30.00   68
  6  \w    -24.00  64.00   0.50    0.28    --   47.45 -61.00 -52.00  176
  7  \w     41.00  68.00   0.50    1.13    --  105.86 -61.00 -52.00   54
  8  \w     33.00 103.00   0.50    1.13    --  105.86 -94.00 -90.00  140
  9  \w     33.00  73.00   0.50    1.13    --  105.86 -77.00 -90.00   80
 10  \w     44.00  70.00   0.50    1.13    --  105.86 -61.00-180.00   52
 11  \w     37.00  71.00   0.50    1.13    --  105.86 -61.00  90.00   68
 12  \w     37.00  70.00   0.50    1.13    --  105.86 -61.00 120.00   66
 13  \w   -100.00 -75.00   0.50    0.28    --  -47.45 -61.00 -52.00   50
 14  \w   -116.00 -74.00   0.50    0.28    --  -47.45-125.00  90.00   84
 15  \w   -177.00 -99.00   0.50    1.13    -- -105.86 -61.00 -52.00  156
 16  \w   -171.00 -90.00   0.50    1.13    -- -105.86 -61.00  30.00  162
 17  \w    -71.00 -37.00   0.50    1.13    -- -105.86  61.00  86.00   68
 18  \w    -66.00 -41.00   0.50    1.13    -- -105.86  61.00  30.00   50
 19  \w   -111.00 -46.00   0.50    1.13    -- -105.86 125.00-180.00  130
 20  \w   -177.00-110.00   0.50    1.13    -- -105.86 -45.00  60.00  134
;
_diffrn_measurement_device         'four-circle diffractometer'
_diffrn_measurement_device_type   
 'XtaLAB Synergy, Single source at home/near, HyPix'
_diffrn_measurement_method         '\w scans'
_diffrn_orient_matrix_type        
 'CrysAlisPro convention (1999,Acta A55,543-557)'
_diffrn_orient_matrix_UB_11        0.1512932000
_diffrn_orient_matrix_UB_12        -0.0532577000
_diffrn_orient_matrix_UB_13        0.0071609000
_diffrn_orient_matrix_UB_21        -0.0518431000
_diffrn_orient_matrix_UB_22        -0.0160475000
_diffrn_orient_matrix_UB_23        -0.0826288000
_diffrn_orient_matrix_UB_31        0.1341334000
_diffrn_orient_matrix_UB_32        0.0538903000
_diffrn_orient_matrix_UB_33        -0.0175280000
_diffrn_oxdiff_digest_frames
;
01ff57a70e427ab48f058673fd5aad9efc018729ed1
;
_diffrn_oxdiff_digest_hkl
;
010f727747f75938cd360ebab05a177aa021fb
;
_diffrn_radiation_monochromator    mirror
_diffrn_radiation_probe            x-ray
_diffrn_radiation_type             CuK\a
_diffrn_radiation_wavelength       1.54184
_diffrn_source                     'micro-focus sealed X-ray tube'
_diffrn_source_type                'PhotonJet (Cu) X-ray Source'
_reflns_Friedel_coverage           0.000
_reflns_Friedel_fraction_full      .
_reflns_Friedel_fraction_max       .
_reflns_number_gt                  4911
_reflns_number_total               5496
_reflns_odcompleteness_completeness  99.98
_reflns_odcompleteness_iscentric   1
_reflns_odcompleteness_theta       66.97
_reflns_special_details
;
 Reflections were merged by SHELXL according to the crystal
 class for the calculation of statistics and refinement.
 
 _reflns_Friedel_fraction is defined as the number of unique
 Friedel pairs measured divided by the number that would be
 possible theoretically, ignoring centric projections and
 systematic absences.
;
_reflns_threshold_expression       'I > 2\s(I)'
_computing_cell_refinement         'CrysAlisPro 1.171.40.84a (Rigaku OD, 2020)'
_computing_data_collection         'CrysAlisPro 1.171.40.84a (Rigaku OD, 2020)'
_computing_data_reduction          'CrysAlisPro 1.171.40.84a (Rigaku OD, 2020)'
_computing_molecular_graphics      'Olex2 (Dolomanov et al., 2009)'
_computing_publication_material    'Olex2 (Dolomanov et al., 2009)'
_computing_structure_refinement    'ShelXL (Sheldrick, 2015)'
_computing_structure_solution      'ShelXT (Sheldrick, 2015)'
_refine_diff_density_max           0.894
_refine_diff_density_min           -0.919
_refine_diff_density_rms           0.123
_refine_ls_extinction_coef         .
_refine_ls_extinction_method       none
_refine_ls_goodness_of_fit_ref     1.062
_refine_ls_hydrogen_treatment      constr
_refine_ls_matrix_type             full
_refine_ls_number_parameters       334
_refine_ls_number_reflns           5496
_refine_ls_number_restraints       0
_refine_ls_R_factor_all            0.0559
_refine_ls_R_factor_gt             0.0496
_refine_ls_restrained_S_all        1.062
_refine_ls_shift/su_max            0.001
_refine_ls_shift/su_mean           0.000
_refine_ls_structure_factor_coef   Fsqd
_refine_ls_weighting_details      
 'w=1/[\s^2^(Fo^2^)+(0.0806P)^2^+4.3018P] where P=(Fo^2^+2Fc^2^)/3'
_refine_ls_weighting_scheme        calc
_refine_ls_wR_factor_gt            0.1310
_refine_ls_wR_factor_ref           0.1349
_refine_special_details            ?
_olex2_refinement_description
;
1. Fixed Uiso
 At 1.2 times of:
  All C(H) groups
2.a Aromatic/amide H refined with riding coordinates:
 C25(H25), C2(H2), C29(H29), C3(H3), C30(H30), C12(H12), C22(H22), C4(H4),
 C23(H23), C15(H15), C24(H24), C18(H18), C26(H26), C17(H17), C28(H28), C5(H5),
 C13(H13), C19(H19), C14(H14), C20(H20), C7(H7), C16(H16), C8(H8), C27(H27),
 C10(H10), C6(H6), C9(H9)
;
_atom_sites_solution_hydrogens     geom
_atom_sites_solution_primary       dual
_atom_sites_solution_secondary     ?
loop_
  _atom_site_label
  _atom_site_type_symbol
  _atom_site_fract_x
  _atom_site_fract_y
  _atom_site_fract_z
  _atom_site_U_iso_or_equiv
  _atom_site_adp_type
  _atom_site_occupancy
  _atom_site_site_symmetry_order
  _atom_site_calc_flag
  _atom_site_refinement_flags_posn
  _atom_site_refinement_flags_adp
  _atom_site_refinement_flags_occupancy
  _atom_site_disorder_assembly
  _atom_site_disorder_group
 Fe1 Fe 0.32055(7) 0.08397(3) 0.83167(3) 0.01552(15) Uani 1 1 d . . . . .
 Fe3 Fe 0.35356(7) 0.44962(3) 0.85858(3) 0.01433(15) Uani 1 1 d . . . . .
 Fe2 Fe 1.00759(7) 0.26676(3) 0.55063(3) 0.01457(15) Uani 1 1 d . . . . .
 S3 S 0.48174(11) 0.33060(4) 0.74859(5) 0.01686(19) Uani 1 1 d . . . . .
 S1 S 0.66183(11) 0.18936(4) 0.83112(5) 0.0172(2) Uani 1 1 d . . . . .
 P1 P 0.72311(12) 0.27276(4) 0.76717(5) 0.0151(2) Uani 1 1 d . . . . .
 S2 S 0.70652(12) 0.22726(4) 0.66219(5) 0.0181(2) Uani 1 1 d . . . . .
 C25 C 0.6107(5) 0.44483(18) 0.8337(2) 0.0177(7) Uani 1 1 d . . . . .
 H25 H 0.653462 0.467096 0.795699 0.021 Uiso 1 1 calc R . . . .
 C2 C 0.4063(5) 0.10892(18) 0.7359(2) 0.0161(7) Uani 1 1 d . . . . .
 H2 H 0.490233 0.085120 0.714199 0.019 Uiso 1 1 calc R . . . .
 C29 C 0.2112(5) 0.53753(18) 0.8535(2) 0.0197(8) Uani 1 1 d . . . . .
 H29 H 0.259726 0.579489 0.867756 0.024 Uiso 1 1 calc R . . . .
 C3 C 0.2143(5) 0.09914(19) 0.7225(2) 0.0186(7) Uani 1 1 d . . . . .
 H3 H 0.151306 0.067979 0.690225 0.022 Uiso 1 1 calc R . . . .
 C30 C 0.1956(5) 0.5091(2) 0.7825(2) 0.0211(8) Uani 1 1 d . . . . .
 H30 H 0.230738 0.529221 0.741650 0.025 Uiso 1 1 calc R . . . .
 C12 C 1.0217(5) 0.30572(18) 0.6536(2) 0.0192(7) Uani 1 1 d . . . . .
 H12 H 1.091603 0.289062 0.696357 0.023 Uiso 1 1 calc R . . . .
 C21 C 0.5270(5) 0.38008(18) 0.8291(2) 0.0172(7) Uani 1 1 d . . . . .
 C1 C 0.4457(5) 0.16188(17) 0.7886(2) 0.0156(7) Uani 1 1 d . . . . .
 C22 C 0.4820(5) 0.36418(19) 0.8996(2) 0.0204(8) Uani 1 1 d . . . . .
 H22 H 0.426568 0.325014 0.912121 0.024 Uiso 1 1 calc R . . . .
 C4 C 0.1370(5) 0.14502(19) 0.7667(2) 0.0223(8) Uani 1 1 d . . . . .
 H4 H 0.014359 0.149299 0.768632 0.027 Uiso 1 1 calc R . . . .
 C23 C 0.5378(5) 0.4194(2) 0.9470(2) 0.0236(8) Uani 1 1 d . . . . .
 H23 H 0.525128 0.422662 0.996171 0.028 Uiso 1 1 calc R . . . .
 C15 C 0.7825(5) 0.3236(2) 0.5578(2) 0.0228(8) Uani 1 1 d . . . . .
 H15 H 0.669782 0.321134 0.527681 0.027 Uiso 1 1 calc R . . . .
 C11 C 0.8384(5) 0.28662(19) 0.6237(2) 0.0185(7) Uani 1 1 d . . . . .
 C24 C 0.6167(5) 0.4690(2) 0.9062(2) 0.0213(8) Uani 1 1 d . . . . .
 H24 H 0.663921 0.510171 0.924200 0.026 Uiso 1 1 calc R . . . .
 C18 C 1.2240(5) 0.24076(19) 0.5019(2) 0.0207(8) Uani 1 1 d . . . . .
 H18 H 1.327024 0.266545 0.500749 0.025 Uiso 1 1 calc R . . . .
 C26 C 0.1167(5) 0.4444(2) 0.7844(3) 0.0240(9) Uani 1 1 d . . . . .
 H26 H 0.092306 0.414504 0.745169 0.029 Uiso 1 1 calc R . . . .
 C17 C 1.2009(5) 0.1925(2) 0.5570(2) 0.0237(8) Uani 1 1 d . . . . .
 H17 H 1.286013 0.181411 0.598040 0.028 Uiso 1 1 calc R . . . .
 C28 C 0.1400(5) 0.4909(2) 0.8995(2) 0.0223(8) Uani 1 1 d . . . . .
 H28 H 0.132849 0.497008 0.948913 0.027 Uiso 1 1 calc R . . . .
 C5 C 0.2795(5) 0.18368(18) 0.8080(2) 0.0210(8) Uani 1 1 d . . . . .
 H5 H 0.265948 0.217285 0.841711 0.025 Uiso 1 1 calc R . . . .
 C13 C 1.0757(5) 0.35489(19) 0.6054(2) 0.0213(8) Uani 1 1 d . . . . .
 H13 H 1.187213 0.376538 0.611736 0.026 Uiso 1 1 calc R . . . .
 C19 C 1.0620(5) 0.2424(2) 0.4490(2) 0.0219(8) Uani 1 1 d . . . . .
 H19 H 1.040324 0.269600 0.407418 0.026 Uiso 1 1 calc R . . . .
 C14 C 0.9300(6) 0.36526(19) 0.5461(2) 0.0236(8) Uani 1 1 d . . . . .
 H14 H 0.930761 0.394193 0.506515 0.028 Uiso 1 1 calc R . . . .
 C20 C 0.9386(5) 0.1951(2) 0.4711(2) 0.0246(9) Uani 1 1 d . . . . .
 H20 H 0.822373 0.185740 0.446452 0.030 Uiso 1 1 calc R . . . .
 C7 C 0.4564(6) -0.0014(2) 0.8735(2) 0.0258(9) Uani 1 1 d . . . . .
 H7 H 0.546436 -0.023738 0.854057 0.031 Uiso 1 1 calc R . . . .
 C16 C 1.0265(6) 0.1649(2) 0.5380(3) 0.0252(9) Uani 1 1 d . . . . .
 H16 H 0.976630 0.132221 0.564613 0.030 Uiso 1 1 calc R . . . .
 C8 C 0.2691(6) -0.01419(19) 0.8567(2) 0.0254(9) Uani 1 1 d . . . . .
 H8 H 0.214397 -0.046455 0.823754 0.031 Uiso 1 1 calc R . . . .
 C27 C 0.0818(5) 0.4332(2) 0.8567(3) 0.0251(9) Uani 1 1 d . . . . .
 H27 H 0.029883 0.394871 0.873090 0.030 Uiso 1 1 calc R . . . .
 C10 C 0.3101(7) 0.0715(2) 0.9412(3) 0.0330(10) Uani 1 1 d . . . . .
 H10 H 0.288037 0.105168 0.973596 0.040 Uiso 1 1 calc R . . . .
 C6 C 0.4829(7) 0.0522(2) 0.9258(2) 0.0302(10) Uani 1 1 d . . . . .
 H6 H 0.593511 0.071106 0.946272 0.036 Uiso 1 1 calc R . . . .
 C9 C 0.1773(7) 0.0301(2) 0.8983(3) 0.0309(10) Uani 1 1 d . . . . .
 H9 H 0.053000 0.031813 0.897631 0.037 Uiso 1 1 calc R . . . .

loop_
  _atom_site_aniso_label
  _atom_site_aniso_U_11
  _atom_site_aniso_U_22
  _atom_site_aniso_U_33
  _atom_site_aniso_U_23
  _atom_site_aniso_U_13
  _atom_site_aniso_U_12
 Fe1 0.0151(3) 0.0104(3) 0.0218(3) 0.0013(2) 0.0052(2) -0.0012(2)
 Fe3 0.0098(3) 0.0113(3) 0.0220(3) -0.0003(2) 0.0032(2) 0.00243(19)
 Fe2 0.0120(3) 0.0130(3) 0.0192(3) -0.0003(2) 0.0040(2) -0.00076(19)
 S3 0.0138(4) 0.0118(4) 0.0249(5) -0.0013(3) 0.0032(3) 0.0018(3)
 S1 0.0144(4) 0.0131(4) 0.0239(5) 0.0025(3) 0.0029(3) -0.0007(3)
 P1 0.0129(4) 0.0109(4) 0.0222(4) -0.0003(3) 0.0049(3) -0.0001(3)
 S2 0.0169(4) 0.0139(4) 0.0248(5) -0.0031(3) 0.0073(3) -0.0028(3)
 C25 0.0087(15) 0.0135(17) 0.032(2) -0.0011(15) 0.0064(14) 0.0012(13)
 C2 0.0151(17) 0.0134(16) 0.0200(18) 0.0035(14) 0.0033(14) 0.0017(13)
 C29 0.0140(17) 0.0105(16) 0.035(2) -0.0029(15) 0.0047(15) 0.0032(13)
 C3 0.0145(17) 0.0176(17) 0.0233(19) 0.0026(15) 0.0021(14) -0.0006(14)
 C30 0.0140(17) 0.0229(19) 0.026(2) 0.0053(16) 0.0023(14) 0.0065(14)
 C12 0.0212(18) 0.0155(17) 0.0219(19) -0.0060(15) 0.0070(15) -0.0038(14)
 C21 0.0141(17) 0.0114(16) 0.0255(19) -0.0005(14) 0.0017(14) 0.0049(13)
 C1 0.0114(16) 0.0073(15) 0.029(2) 0.0021(14) 0.0056(14) -0.0009(12)
 C22 0.0160(17) 0.0165(17) 0.030(2) 0.0059(15) 0.0078(15) 0.0054(14)
 C4 0.0125(17) 0.0150(17) 0.040(2) 0.0040(16) 0.0053(16) 0.0025(14)
 C23 0.0177(18) 0.031(2) 0.0218(19) 0.0014(16) 0.0017(15) 0.0135(16)
 C15 0.0168(18) 0.0180(18) 0.034(2) 0.0032(16) 0.0066(16) 0.0042(14)
 C11 0.0229(19) 0.0138(16) 0.0206(18) -0.0026(14) 0.0090(15) -0.0001(14)
 C24 0.0124(17) 0.0223(19) 0.029(2) -0.0052(16) 0.0024(14) 0.0043(14)
 C18 0.0139(17) 0.0198(18) 0.031(2) -0.0026(16) 0.0109(15) 0.0005(14)
 C26 0.0099(17) 0.0225(19) 0.037(2) -0.0080(17) -0.0053(15) 0.0023(14)
 C17 0.023(2) 0.0207(19) 0.029(2) 0.0025(16) 0.0095(16) 0.0098(15)
 C28 0.0105(16) 0.029(2) 0.028(2) 0.0013(17) 0.0048(14) 0.0087(15)
 C5 0.0197(18) 0.0106(16) 0.036(2) -0.0024(15) 0.0128(16) 0.0010(14)
 C13 0.0224(19) 0.0154(17) 0.029(2) -0.0085(15) 0.0112(16) -0.0095(14)
 C19 0.0221(19) 0.0236(19) 0.0215(18) -0.0027(16) 0.0079(15) 0.0000(15)
 C14 0.028(2) 0.0139(17) 0.032(2) 0.0059(16) 0.0153(17) 0.0013(15)
 C20 0.0204(19) 0.026(2) 0.029(2) -0.0131(17) 0.0098(16) -0.0095(16)
 C7 0.028(2) 0.0173(18) 0.031(2) 0.0087(16) 0.0009(17) 0.0049(15)
 C16 0.030(2) 0.0141(18) 0.036(2) -0.0020(16) 0.0165(18) -0.0017(15)
 C8 0.038(2) 0.0121(17) 0.027(2) 0.0024(15) 0.0067(17) -0.0089(16)
 C27 0.0121(17) 0.0193(18) 0.045(3) 0.0095(18) 0.0077(16) 0.0005(14)
 C10 0.054(3) 0.024(2) 0.024(2) 0.0026(18) 0.017(2) -0.0025(19)
 C6 0.040(2) 0.023(2) 0.023(2) 0.0084(17) -0.0075(18) -0.0089(18)
 C9 0.041(3) 0.024(2) 0.033(2) 0.0081(18) 0.022(2) -0.0073(18)

_geom_special_details
;
 All esds (except the esd in the dihedral angle between two l.s. planes)
 are estimated using the full covariance matrix.  The cell esds are taken
 into account individually in the estimation of esds in distances, angles
 and torsion angles; correlations between esds in cell parameters are only
 used when they are defined by crystal symmetry.  An approximate (isotropic)
 treatment of cell esds is used for estimating esds involving l.s. planes.
;
loop_
  _geom_bond_atom_site_label_1
  _geom_bond_atom_site_label_2
  _geom_bond_distance
  _geom_bond_site_symmetry_2
  _geom_bond_publ_flag
 Fe1 C2 2.040(4) . ?
 Fe1 C3 2.057(4) . ?
 Fe1 C1 2.041(3) . ?
 Fe1 C4 2.059(4) . ?
 Fe1 C5 2.043(4) . ?
 Fe1 C7 2.061(4) . ?
 Fe1 C8 2.058(4) . ?
 Fe1 C10 2.049(4) . ?
 Fe1 C6 2.043(4) . ?
 Fe1 C9 2.063(4) . ?
 Fe3 C25 2.058(3) . ?
 Fe3 C29 2.042(4) . ?
 Fe3 C30 2.050(4) . ?
 Fe3 C21 2.035(4) . ?
 Fe3 C22 2.035(4) . ?
 Fe3 C23 2.039(4) . ?
 Fe3 C24 2.054(4) . ?
 Fe3 C26 2.050(4) . ?
 Fe3 C28 2.052(4) . ?
 Fe3 C27 2.057(4) . ?
 Fe2 C12 2.036(4) . ?
 Fe2 C15 2.054(4) . ?
 Fe2 C11 2.039(4) . ?
 Fe2 C18 2.050(4) . ?
 Fe2 C17 2.058(4) . ?
 Fe2 C13 2.044(4) . ?
 Fe2 C19 2.041(4) . ?
 Fe2 C14 2.042(4) . ?
 Fe2 C20 2.047(4) . ?
 Fe2 C16 2.048(4) . ?
 S3 P1 2.1220(12) . ?
 S3 C21 1.765(4) . ?
 S1 P1 2.1300(12) . ?
 S1 C1 1.762(4) . ?
 P1 S2 2.1203(13) . ?
 S2 C11 1.765(4) . ?
 C25 H25 0.9300 . ?
 C25 C21 1.429(5) . ?
 C25 C24 1.414(6) . ?
 C2 H2 0.9300 . ?
 C2 C3 1.432(5) . ?
 C2 C1 1.430(5) . ?
 C29 H29 0.9300 . ?
 C29 C30 1.413(6) . ?
 C29 C28 1.420(6) . ?
 C3 H3 0.9300 . ?
 C3 C4 1.412(6) . ?
 C30 H30 0.9300 . ?
 C30 C26 1.419(6) . ?
 C12 H12 0.9300 . ?
 C12 C11 1.441(5) . ?
 C12 C13 1.425(5) . ?
 C21 C22 1.433(5) . ?
 C1 C5 1.421(5) . ?
 C22 H22 0.9300 . ?
 C22 C23 1.420(6) . ?
 C4 H4 0.9300 . ?
 C4 C5 1.426(6) . ?
 C23 H23 0.9300 . ?
 C23 C24 1.429(6) . ?
 C15 H15 0.9300 . ?
 C15 C11 1.420(6) . ?
 C15 C14 1.427(6) . ?
 C24 H24 0.9300 . ?
 C18 H18 0.9300 . ?
 C18 C17 1.429(6) . ?
 C18 C19 1.422(6) . ?
 C26 H26 0.9300 . ?
 C26 C27 1.417(6) . ?
 C17 H17 0.9300 . ?
 C17 C16 1.406(6) . ?
 C28 H28 0.9300 . ?
 C28 C27 1.418(6) . ?
 C5 H5 0.9300 . ?
 C13 H13 0.9300 . ?
 C13 C14 1.423(6) . ?
 C19 H19 0.9300 . ?
 C19 C20 1.426(6) . ?
 C14 H14 0.9300 . ?
 C20 H20 0.9300 . ?
 C20 C16 1.429(6) . ?
 C7 H7 0.9300 . ?
 C7 C8 1.408(6) . ?
 C7 C6 1.428(6) . ?
 C16 H16 0.9300 . ?
 C8 H8 0.9300 . ?
 C8 C9 1.420(6) . ?
 C27 H27 0.9300 . ?
 C10 H10 0.9300 . ?
 C10 C6 1.425(7) . ?
 C10 C9 1.423(7) . ?
 C6 H6 0.9300 . ?
 C9 H9 0.9300 . ?

loop_
  _geom_angle_atom_site_label_1
  _geom_angle_atom_site_label_2
  _geom_angle_atom_site_label_3
  _geom_angle
  _geom_angle_site_symmetry_1
  _geom_angle_site_symmetry_3
  _geom_angle_publ_flag
 C2 Fe1 C3 40.90(14) . . ?
 C2 Fe1 C1 41.01(15) . . ?
 C2 Fe1 C4 68.35(15) . . ?
 C2 Fe1 C5 68.73(15) . . ?
 C2 Fe1 C7 108.43(16) . . ?
 C2 Fe1 C8 121.58(16) . . ?
 C2 Fe1 C10 162.30(18) . . ?
 C2 Fe1 C6 125.50(18) . . ?
 C2 Fe1 C9 156.04(17) . . ?
 C3 Fe1 C4 40.13(16) . . ?
 C3 Fe1 C7 124.86(17) . . ?
 C3 Fe1 C8 107.62(16) . . ?
 C3 Fe1 C9 120.30(18) . . ?
 C1 Fe1 C3 68.60(15) . . ?
 C1 Fe1 C4 68.39(14) . . ?
 C1 Fe1 C5 40.73(14) . . ?
 C1 Fe1 C7 122.74(16) . . ?
 C1 Fe1 C8 157.49(16) . . ?
 C1 Fe1 C10 124.92(18) . . ?
 C1 Fe1 C6 108.59(17) . . ?
 C1 Fe1 C9 161.06(17) . . ?
 C4 Fe1 C7 160.42(17) . . ?
 C4 Fe1 C9 106.76(18) . . ?
 C5 Fe1 C3 68.24(16) . . ?
 C5 Fe1 C4 40.68(16) . . ?
 C5 Fe1 C7 157.94(17) . . ?
 C5 Fe1 C8 160.38(17) . . ?
 C5 Fe1 C10 107.36(18) . . ?
 C5 Fe1 C6 121.90(18) . . ?
 C5 Fe1 C9 123.80(17) . . ?
 C7 Fe1 C9 67.88(18) . . ?
 C8 Fe1 C4 123.92(17) . . ?
 C8 Fe1 C7 39.98(18) . . ?
 C8 Fe1 C9 40.32(18) . . ?
 C10 Fe1 C3 155.31(18) . . ?
 C10 Fe1 C4 120.70(19) . . ?
 C10 Fe1 C7 68.32(18) . . ?
 C10 Fe1 C8 67.91(18) . . ?
 C10 Fe1 C9 40.50(19) . . ?
 C6 Fe1 C3 162.20(18) . . ?
 C6 Fe1 C4 156.76(19) . . ?
 C6 Fe1 C7 40.72(18) . . ?
 C6 Fe1 C8 67.84(17) . . ?
 C6 Fe1 C10 40.8(2) . . ?
 C6 Fe1 C9 68.20(19) . . ?
 C29 Fe3 C25 122.08(15) . . ?
 C29 Fe3 C30 40.39(16) . . ?
 C29 Fe3 C24 108.32(16) . . ?
 C29 Fe3 C26 68.11(16) . . ?
 C29 Fe3 C28 40.59(16) . . ?
 C29 Fe3 C27 68.11(15) . . ?
 C30 Fe3 C25 109.15(16) . . ?
 C30 Fe3 C24 125.76(16) . . ?
 C30 Fe3 C26 40.51(16) . . ?
 C30 Fe3 C28 67.95(16) . . ?
 C30 Fe3 C27 67.96(16) . . ?
 C21 Fe3 C25 40.86(14) . . ?
 C21 Fe3 C29 157.30(16) . . ?
 C21 Fe3 C30 122.06(16) . . ?
 C21 Fe3 C22 41.24(15) . . ?
 C21 Fe3 C23 68.66(15) . . ?
 C21 Fe3 C24 68.36(15) . . ?
 C21 Fe3 C26 107.90(16) . . ?
 C21 Fe3 C28 160.64(16) . . ?
 C21 Fe3 C27 124.29(16) . . ?
 C22 Fe3 C25 69.06(15) . . ?
 C22 Fe3 C29 160.48(17) . . ?
 C22 Fe3 C30 156.65(17) . . ?
 C22 Fe3 C23 40.81(17) . . ?
 C22 Fe3 C24 68.85(16) . . ?
 C22 Fe3 C26 120.43(16) . . ?
 C22 Fe3 C28 123.12(16) . . ?
 C22 Fe3 C27 106.16(16) . . ?
 C23 Fe3 C25 68.40(16) . . ?
 C23 Fe3 C29 124.50(17) . . ?
 C23 Fe3 C30 161.91(17) . . ?
 C23 Fe3 C24 40.87(17) . . ?
 C23 Fe3 C26 155.42(18) . . ?
 C23 Fe3 C28 106.80(16) . . ?
 C23 Fe3 C27 120.07(18) . . ?
 C24 Fe3 C25 40.22(16) . . ?
 C24 Fe3 C27 155.93(18) . . ?
 C26 Fe3 C25 125.90(17) . . ?
 C26 Fe3 C24 162.48(18) . . ?
 C26 Fe3 C28 67.93(16) . . ?
 C26 Fe3 C27 40.37(18) . . ?
 C28 Fe3 C25 156.74(16) . . ?
 C28 Fe3 C24 121.34(16) . . ?
 C28 Fe3 C27 40.37(17) . . ?
 C27 Fe3 C25 161.97(17) . . ?
 C12 Fe2 C15 69.10(17) . . ?
 C12 Fe2 C11 41.43(15) . . ?
 C12 Fe2 C18 125.82(16) . . ?
 C12 Fe2 C17 107.21(17) . . ?
 C12 Fe2 C13 40.88(15) . . ?
 C12 Fe2 C19 163.45(16) . . ?
 C12 Fe2 C14 69.02(16) . . ?
 C12 Fe2 C20 154.08(16) . . ?
 C12 Fe2 C16 119.29(17) . . ?
 C15 Fe2 C17 165.80(17) . . ?
 C11 Fe2 C15 40.61(16) . . ?
 C11 Fe2 C18 164.95(17) . . ?
 C11 Fe2 C17 127.77(16) . . ?
 C11 Fe2 C13 68.81(15) . . ?
 C11 Fe2 C19 153.56(16) . . ?
 C11 Fe2 C14 68.66(15) . . ?
 C11 Fe2 C20 119.87(16) . . ?
 C11 Fe2 C16 109.26(16) . . ?
 C18 Fe2 C15 152.51(17) . . ?
 C18 Fe2 C17 40.70(16) . . ?
 C13 Fe2 C15 68.57(16) . . ?
 C13 Fe2 C18 106.47(16) . . ?
 C13 Fe2 C17 118.24(17) . . ?
 C13 Fe2 C20 164.24(18) . . ?
 C13 Fe2 C16 152.72(18) . . ?
 C19 Fe2 C15 118.96(17) . . ?
 C19 Fe2 C18 40.67(16) . . ?
 C19 Fe2 C17 68.48(17) . . ?
 C19 Fe2 C13 125.78(16) . . ?
 C19 Fe2 C14 106.87(17) . . ?
 C19 Fe2 C20 40.83(16) . . ?
 C19 Fe2 C16 68.43(17) . . ?
 C14 Fe2 C15 40.78(15) . . ?
 C14 Fe2 C18 117.74(16) . . ?
 C14 Fe2 C17 152.11(17) . . ?
 C14 Fe2 C13 40.76(17) . . ?
 C14 Fe2 C20 127.11(18) . . ?
 C14 Fe2 C16 165.93(18) . . ?
 C20 Fe2 C15 108.62(17) . . ?
 C20 Fe2 C18 68.46(16) . . ?
 C20 Fe2 C17 68.34(17) . . ?
 C20 Fe2 C16 40.84(18) . . ?
 C16 Fe2 C15 128.75(17) . . ?
 C16 Fe2 C18 67.98(16) . . ?
 C16 Fe2 C17 40.06(17) . . ?
 C21 S3 P1 97.47(12) . . ?
 C1 S1 P1 105.31(13) . . ?
 S3 P1 S1 104.68(5) . . ?
 S2 P1 S3 99.68(5) . . ?
 S2 P1 S1 100.81(5) . . ?
 C11 S2 P1 97.56(13) . . ?
 Fe3 C25 H25 127.0 . . ?
 C21 C25 Fe3 68.7(2) . . ?
 C21 C25 H25 126.1 . . ?
 C24 C25 Fe3 69.8(2) . . ?
 C24 C25 H25 126.1 . . ?
 C24 C25 C21 107.8(3) . . ?
 Fe1 C2 H2 125.7 . . ?
 C3 C2 Fe1 70.2(2) . . ?
 C3 C2 H2 126.2 . . ?
 C1 C2 Fe1 69.5(2) . . ?
 C1 C2 H2 126.2 . . ?
 C1 C2 C3 107.6(3) . . ?
 Fe3 C29 H29 125.4 . . ?
 C30 C29 Fe3 70.1(2) . . ?
 C30 C29 H29 126.0 . . ?
 C30 C29 C28 108.0(3) . . ?
 C28 C29 Fe3 70.1(2) . . ?
 C28 C29 H29 126.0 . . ?
 Fe1 C3 H3 126.7 . . ?
 C2 C3 Fe1 68.9(2) . . ?
 C2 C3 H3 125.9 . . ?
 C4 C3 Fe1 70.0(2) . . ?
 C4 C3 C2 108.1(3) . . ?
 C4 C3 H3 125.9 . . ?
 Fe3 C30 H30 126.3 . . ?
 C29 C30 Fe3 69.5(2) . . ?
 C29 C30 H30 126.0 . . ?
 C29 C30 C26 108.0(4) . . ?
 C26 C30 Fe3 69.8(2) . . ?
 C26 C30 H30 126.0 . . ?
 Fe2 C12 H12 125.9 . . ?
 C11 C12 Fe2 69.4(2) . . ?
 C11 C12 H12 126.4 . . ?
 C13 C12 Fe2 69.9(2) . . ?
 C13 C12 H12 126.4 . . ?
 C13 C12 C11 107.2(3) . . ?
 S3 C21 Fe3 124.30(19) . . ?
 C25 C21 Fe3 70.4(2) . . ?
 C25 C21 S3 124.9(3) . . ?
 C25 C21 C22 108.3(3) . . ?
 C22 C21 Fe3 69.4(2) . . ?
 C22 C21 S3 126.7(3) . . ?
 S1 C1 Fe1 120.7(2) . . ?
 C2 C1 Fe1 69.5(2) . . ?
 C2 C1 S1 126.8(3) . . ?
 C5 C1 Fe1 69.7(2) . . ?
 C5 C1 S1 124.9(3) . . ?
 C5 C1 C2 107.9(3) . . ?
 Fe3 C22 H22 126.1 . . ?
 C21 C22 Fe3 69.4(2) . . ?
 C21 C22 H22 126.4 . . ?
 C23 C22 Fe3 69.7(2) . . ?
 C23 C22 C21 107.2(3) . . ?
 C23 C22 H22 126.4 . . ?
 Fe1 C4 H4 126.8 . . ?
 C3 C4 Fe1 69.8(2) . . ?
 C3 C4 H4 125.9 . . ?
 C3 C4 C5 108.3(3) . . ?
 C5 C4 Fe1 69.1(2) . . ?
 C5 C4 H4 125.9 . . ?
 Fe3 C23 H23 126.2 . . ?
 C22 C23 Fe3 69.4(2) . . ?
 C22 C23 H23 125.8 . . ?
 C22 C23 C24 108.5(4) . . ?
 C24 C23 Fe3 70.2(2) . . ?
 C24 C23 H23 125.8 . . ?
 Fe2 C15 H15 127.2 . . ?
 C11 C15 Fe2 69.1(2) . . ?
 C11 C15 H15 126.1 . . ?
 C11 C15 C14 107.9(4) . . ?
 C14 C15 Fe2 69.1(2) . . ?
 C14 C15 H15 126.1 . . ?
 S2 C11 Fe2 126.1(2) . . ?
 C12 C11 Fe2 69.2(2) . . ?
 C12 C11 S2 125.8(3) . . ?
 C15 C11 Fe2 70.3(2) . . ?
 C15 C11 S2 125.9(3) . . ?
 C15 C11 C12 108.3(3) . . ?
 Fe3 C24 H24 126.7 . . ?
 C25 C24 Fe3 70.0(2) . . ?
 C25 C24 C23 108.2(3) . . ?
 C25 C24 H24 125.9 . . ?
 C23 C24 Fe3 69.0(2) . . ?
 C23 C24 H24 125.9 . . ?
 Fe2 C18 H18 126.3 . . ?
 C17 C18 Fe2 70.0(2) . . ?
 C17 C18 H18 126.0 . . ?
 C19 C18 Fe2 69.3(2) . . ?
 C19 C18 H18 126.0 . . ?
 C19 C18 C17 108.0(3) . . ?
 Fe3 C26 H26 125.8 . . ?
 C30 C26 Fe3 69.7(2) . . ?
 C30 C26 H26 126.0 . . ?
 C27 C26 Fe3 70.1(2) . . ?
 C27 C26 C30 108.0(4) . . ?
 C27 C26 H26 126.0 . . ?
 Fe2 C17 H17 126.5 . . ?
 C18 C17 Fe2 69.3(2) . . ?
 C18 C17 H17 126.1 . . ?
 C16 C17 Fe2 69.6(2) . . ?
 C16 C17 C18 107.8(4) . . ?
 C16 C17 H17 126.1 . . ?
 Fe3 C28 H28 126.2 . . ?
 C29 C28 Fe3 69.3(2) . . ?
 C29 C28 H28 126.0 . . ?
 C27 C28 Fe3 70.0(2) . . ?
 C27 C28 C29 108.0(4) . . ?
 C27 C28 H28 126.0 . . ?
 Fe1 C5 H5 125.8 . . ?
 C1 C5 Fe1 69.6(2) . . ?
 C1 C5 C4 108.1(3) . . ?
 C1 C5 H5 126.0 . . ?
 C4 C5 Fe1 70.3(2) . . ?
 C4 C5 H5 126.0 . . ?
 Fe2 C13 H13 127.0 . . ?
 C12 C13 Fe2 69.2(2) . . ?
 C12 C13 H13 125.8 . . ?
 C14 C13 Fe2 69.5(2) . . ?
 C14 C13 C12 108.4(3) . . ?
 C14 C13 H13 125.8 . . ?
 Fe2 C19 H19 125.8 . . ?
 C18 C19 Fe2 70.0(2) . . ?
 C18 C19 H19 126.0 . . ?
 C18 C19 C20 108.0(4) . . ?
 C20 C19 Fe2 69.8(2) . . ?
 C20 C19 H19 126.0 . . ?
 Fe2 C14 H14 125.9 . . ?
 C15 C14 Fe2 70.1(2) . . ?
 C15 C14 H14 125.9 . . ?
 C13 C14 Fe2 69.7(2) . . ?
 C13 C14 C15 108.2(4) . . ?
 C13 C14 H14 125.9 . . ?
 Fe2 C20 H20 126.2 . . ?
 C19 C20 Fe2 69.4(2) . . ?
 C19 C20 H20 126.4 . . ?
 C19 C20 C16 107.3(4) . . ?
 C16 C20 Fe2 69.6(2) . . ?
 C16 C20 H20 126.4 . . ?
 Fe1 C7 H7 126.5 . . ?
 C8 C7 Fe1 69.9(2) . . ?
 C8 C7 H7 126.2 . . ?
 C8 C7 C6 107.6(4) . . ?
 C6 C7 Fe1 69.0(2) . . ?
 C6 C7 H7 126.2 . . ?
 Fe2 C16 H16 126.1 . . ?
 C17 C16 Fe2 70.4(2) . . ?
 C17 C16 C20 108.8(4) . . ?
 C17 C16 H16 125.6 . . ?
 C20 C16 Fe2 69.5(2) . . ?
 C20 C16 H16 125.6 . . ?
 Fe1 C8 H8 125.9 . . ?
 C7 C8 Fe1 70.1(2) . . ?
 C7 C8 H8 125.5 . . ?
 C7 C8 C9 109.0(4) . . ?
 C9 C8 Fe1 70.0(2) . . ?
 C9 C8 H8 125.5 . . ?
 Fe3 C27 H27 126.3 . . ?
 C26 C27 Fe3 69.6(2) . . ?
 C26 C27 C28 107.9(4) . . ?
 C26 C27 H27 126.0 . . ?
 C28 C27 Fe3 69.6(2) . . ?
 C28 C27 H27 126.0 . . ?
 Fe1 C10 H10 125.8 . . ?
 C6 C10 Fe1 69.4(2) . . ?
 C6 C10 H10 126.1 . . ?
 C9 C10 Fe1 70.3(2) . . ?
 C9 C10 H10 126.1 . . ?
 C9 C10 C6 107.9(4) . . ?
 Fe1 C6 H6 125.4 . . ?
 C7 C6 Fe1 70.3(2) . . ?
 C7 C6 H6 126.0 . . ?
 C10 C6 Fe1 69.9(3) . . ?
 C10 C6 C7 108.0(4) . . ?
 C10 C6 H6 126.0 . . ?
 Fe1 C9 H9 126.5 . . ?
 C8 C9 Fe1 69.6(2) . . ?
 C8 C9 C10 107.5(4) . . ?
 C8 C9 H9 126.2 . . ?
 C10 C9 Fe1 69.2(2) . . ?
 C10 C9 H9 126.2 . . ?

_shelx_res_file
;
TITL mil409_corr_a.res in P2(1)/c
    mil409_corr.res
    created by SHELXL-2018/3 at 17:26:25 on 25-Jan-2021
REM Old TITL Mil409_corr in P2(1)/c
REM SHELXT solution in P2(1)/c
REM R1 0.097, Rweak 0.011, Alpha 0.023, Orientation as input
REM Formula found by SHELXT: C30 S4 Fe3
CELL 1.54184 7.4949 19.8932 18.4291 90 99.792 90
ZERR 4 0.0001 0.0003 0.0003 0 0.002 0
LATT 1
SYMM -X,0.5+Y,0.5-Z
SFAC C H Fe P S
UNIT 120 108 12 4 12

L.S. 14
PLAN  4
BOND $H
list 4
fmap 2 53
acta
OMIT -8 11 1
OMIT 8 10 1
REM <olex2.extras>
REM <HklSrc "%.\\Mil409_corr.hkl">
REM </olex2.extras>

WGHT    0.080600    4.301800
FVAR       0.22071
FE1   3    0.320550    0.083974    0.831670    11.00000    0.01510    0.01044 =
         0.02175    0.00130    0.00520   -0.00125
FE3   3    0.353561    0.449616    0.858582    11.00000    0.00983    0.01134 =
         0.02200   -0.00028    0.00318    0.00243
FE2   3    1.007590    0.266758    0.550626    11.00000    0.01203    0.01301 =
         0.01915   -0.00026    0.00402   -0.00076
S3    5    0.481745    0.330597    0.748593    11.00000    0.01378    0.01182 =
         0.02494   -0.00128    0.00323    0.00176
S1    5    0.661831    0.189359    0.831118    11.00000    0.01442    0.01310 =
         0.02388    0.00245    0.00295   -0.00074
P1    4    0.723109    0.272763    0.767167    11.00000    0.01292    0.01087 =
         0.02216   -0.00031    0.00492   -0.00010
S2    5    0.706521    0.227262    0.662189    11.00000    0.01694    0.01392 =
         0.02479   -0.00311    0.00728   -0.00275
C25   1    0.610651    0.444834    0.833662    11.00000    0.00866    0.01348 =
         0.03208   -0.00107    0.00636    0.00121
AFIX  43
H25   2    0.653462    0.467096    0.795699    11.00000   -1.20000
AFIX   0
C2    1    0.406299    0.108919    0.735873    11.00000    0.01510    0.01341 =
         0.01998    0.00347    0.00331    0.00171
AFIX  43
H2    2    0.490233    0.085120    0.714199    11.00000   -1.20000
AFIX   0
C29   1    0.211250    0.537531    0.853549    11.00000    0.01405    0.01053 =
         0.03465   -0.00286    0.00469    0.00323
AFIX  43
H29   2    0.259726    0.579489    0.867756    11.00000   -1.20000
AFIX   0
C3    1    0.214268    0.099143    0.722477    11.00000    0.01449    0.01761 =
         0.02334    0.00263    0.00209   -0.00065
AFIX  43
H3    2    0.151306    0.067979    0.690225    11.00000   -1.20000
AFIX   0
C30   1    0.195569    0.509077    0.782520    11.00000    0.01403    0.02293 =
         0.02585    0.00534    0.00225    0.00653
AFIX  43
H30   2    0.230738    0.529221    0.741650    11.00000   -1.20000
AFIX   0
C12   1    1.021668    0.305718    0.653602    11.00000    0.02121    0.01554 =
         0.02189   -0.00605    0.00695   -0.00385
AFIX  43
H12   2    1.091603    0.289062    0.696357    11.00000   -1.20000
AFIX   0
C21   1    0.527037    0.380082    0.829093    11.00000    0.01407    0.01141 =
         0.02553   -0.00051    0.00173    0.00489
C1    1    0.445703    0.161880    0.788592    11.00000    0.01142    0.00729 =
         0.02895    0.00214    0.00558   -0.00090
C22   1    0.481997    0.364178    0.899646    11.00000    0.01602    0.01646 =
         0.03000    0.00586    0.00776    0.00537
AFIX  43
H22   2    0.426568    0.325014    0.912121    11.00000   -1.20000
AFIX   0
C4    1    0.137041    0.145025    0.766728    11.00000    0.01250    0.01500 =
         0.03965    0.00399    0.00529    0.00249
AFIX  43
H4    2    0.014359    0.149299    0.768632    11.00000   -1.20000
AFIX   0
C23   1    0.537805    0.419385    0.946965    11.00000    0.01775    0.03066 =
         0.02184    0.00136    0.00166    0.01351
AFIX  43
H23   2    0.525128    0.422662    0.996171    11.00000   -1.20000
AFIX   0
C15   1    0.782496    0.323613    0.557814    11.00000    0.01676    0.01800 =
         0.03429    0.00317    0.00660    0.00422
AFIX  43
H15   2    0.669782    0.321134    0.527681    11.00000   -1.20000
AFIX   0
C11   1    0.838414    0.286617    0.623668    11.00000    0.02294    0.01383 =
         0.02056   -0.00261    0.00903   -0.00008
C24   1    0.616727    0.469044    0.906171    11.00000    0.01242    0.02229 =
         0.02881   -0.00519    0.00237    0.00431
AFIX  43
H24   2    0.663921    0.510171    0.924200    11.00000   -1.20000
AFIX   0
C18   1    1.224026    0.240757    0.501864    11.00000    0.01390    0.01981 =
         0.03079   -0.00257    0.01095    0.00055
AFIX  43
H18   2    1.327024    0.266545    0.500749    11.00000   -1.20000
AFIX   0
C26   1    0.116745    0.444360    0.784437    11.00000    0.00986    0.02252 =
         0.03651   -0.00795   -0.00534    0.00226
AFIX  43
H26   2    0.092306    0.414504    0.745169    11.00000   -1.20000
AFIX   0
C17   1    1.200908    0.192531    0.556951    11.00000    0.02346    0.02073 =
         0.02877    0.00250    0.00954    0.00983
AFIX  43
H17   2    1.286013    0.181411    0.598040    11.00000   -1.20000
AFIX   0
C28   1    0.140032    0.490851    0.899468    11.00000    0.01049    0.02866 =
         0.02830    0.00125    0.00476    0.00870
AFIX  43
H28   2    0.132849    0.497008    0.948913    11.00000   -1.20000
AFIX   0
C5    1    0.279470    0.183677    0.807990    11.00000    0.01973    0.01059 =
         0.03557   -0.00240    0.01281    0.00099
AFIX  43
H5    2    0.265948    0.217285    0.841711    11.00000   -1.20000
AFIX   0
C13   1    1.075661    0.354892    0.605445    11.00000    0.02244    0.01536 =
         0.02855   -0.00850    0.01119   -0.00950
AFIX  43
H13   2    1.187213    0.376538    0.611736    11.00000   -1.20000
AFIX   0
C19   1    1.062013    0.242423    0.449049    11.00000    0.02207    0.02362 =
         0.02147   -0.00274    0.00787    0.00005
AFIX  43
H19   2    1.040324    0.269600    0.407418    11.00000   -1.20000
AFIX   0
C14   1    0.929986    0.365264    0.546101    11.00000    0.02849    0.01393 =
         0.03195    0.00590    0.01528    0.00129
AFIX  43
H14   2    0.930761    0.394193    0.506515    11.00000   -1.20000
AFIX   0
C20   1    0.938575    0.195134    0.471074    11.00000    0.02045    0.02593 =
         0.02936   -0.01309    0.00979   -0.00949
AFIX  43
H20   2    0.822373    0.185740    0.446452    11.00000   -1.20000
AFIX   0
C7    1    0.456351   -0.001373    0.873523    11.00000    0.02781    0.01729 =
         0.03098    0.00867    0.00087    0.00488
AFIX  43
H7    2    0.546436   -0.023738    0.854057    11.00000   -1.20000
AFIX   0
C16   1    1.026513    0.164865    0.537976    11.00000    0.02981    0.01405 =
         0.03552   -0.00204    0.01649   -0.00171
AFIX  43
H16   2    0.976630    0.132221    0.564613    11.00000   -1.20000
AFIX   0
C8    1    0.269111   -0.014188    0.856737    11.00000    0.03773    0.01214 =
         0.02688    0.00245    0.00674   -0.00890
AFIX  43
H8    2    0.214397   -0.046455    0.823754    11.00000   -1.20000
AFIX   0
C27   1    0.081812    0.433213    0.856668    11.00000    0.01207    0.01926 =
         0.04493    0.00946    0.00772    0.00050
AFIX  43
H27   2    0.029883    0.394871    0.873090    11.00000   -1.20000
AFIX   0
C10   1    0.310104    0.071502    0.941244    11.00000    0.05418    0.02426 =
         0.02428    0.00258    0.01696   -0.00251
AFIX  43
H10   2    0.288037    0.105168    0.973596    11.00000   -1.20000
AFIX   0
C6    1    0.482889    0.052171    0.925838    11.00000    0.03975    0.02315 =
         0.02321    0.00840   -0.00751   -0.00892
AFIX  43
H6    2    0.593511    0.071106    0.946272    11.00000   -1.20000
AFIX   0
C9    1    0.177282    0.030132    0.898322    11.00000    0.04066    0.02442 =
         0.03299    0.00812    0.02182   -0.00725
AFIX  43
H9    2    0.053000    0.031813    0.897631    11.00000   -1.20000
AFIX   0
HKLF 4


REM  mil409_corr_a.res in P2(1)/c
REM wR2 = 0.1349, GooF = S = 1.062, Restrained GooF = 1.062 for all data
REM R1 = 0.0496 for 4911 Fo > 4sig(Fo) and 0.0559 for all 5496 data
REM 334 parameters refined using 0 restraints

END

WGHT      0.0806      4.3026

REM Highest difference peak  0.894,  deepest hole -0.919,  1-sigma level  0.123
Q1    1   0.2102  0.0811  0.7977  11.00000  0.05    0.89
Q2    1   1.1121  0.2657  0.5847  11.00000  0.05    0.85
Q3    1   0.2416  0.4514  0.8203  11.00000  0.05    0.82
Q4    1   0.8475  0.2802  0.7980  11.00000  0.05    0.79
;
_shelx_res_checksum                49335
_shelx_hkl_file
;
   0   0  -1    0.27    0.34
   0   0   1    0.06    0.34
   0   0  -2  863.86   37.69
   0   0   2 1007.17   37.76
   0   0  -3   -0.19    1.02
   0   0   3    0.47    1.13
   0   0  -4  413.82   18.36
   0   0   4  428.29   18.29
   0   0  -5    0.42    1.83
   0   0   5    0.69    1.76
   0   0   6  128.21    7.44
   0   0   7   -0.29    2.29
   0   0   8   53.51    5.39
   0   0   9    0.82    3.65
   0   0  10 2725.66  112.93
   0   0  11    4.18    4.35
   0   0 -12  124.03    6.62
   0   0 -13    1.23    2.56
   0   0 -14   42.15    4.06
   0   0 -15   -1.08    2.98
   0   0  15   -1.10    6.34
   0   0 -15    1.75    4.62
   0   0 -16   21.78    3.89
   0   0  16   17.17    6.85
   0   0 -16   19.58    5.96
   0   0 -17   -2.93    3.44
   0   0  17    4.02    6.18
   0   0 -17   -2.06    5.03
   0   0 -18  306.36   13.88
   0   0 -19    0.52    2.91
   0   0 -20   60.55    3.88
   0   0 -21    3.73    1.73
   0   0 -22   13.52    1.57
   0   1   0    0.42    0.28
   0   1   0   19.44    0.50
   0  -1  -1   22.80    1.41
   0  -1   1   28.80    1.45
   0  -1  -2   30.83    2.08
   0  -1   2   35.42    2.12
   0  -1  -3   67.55    3.92
   0  -1   3   68.70    3.90
   0  -1  -4 1702.27   73.18
   0  -1   4 1915.09   73.21
   0  -1  -5    7.67    2.28
   0  -1   5    8.03    2.12
   0  -1   6   19.10    3.08
   0   1   6   19.86    1.46
   0  -1   7   26.96    3.73
   0   1   7   20.10    1.46
   0  -1   8   97.65    7.30
   0  -1   9  229.36   13.12
   0  -1  10   15.19    4.56
   0  -1  11  288.93   17.01
   0  -1 -12   33.60    3.44
   0  -1 -13   36.79    3.61
   0  -1 -14  278.14   12.78
   0  -1 -14  275.67   15.82
   0  -1 -15   47.63    4.39
   0  -1 -15   52.34    7.01
   0  -1 -16    6.43    5.21
   0  -1  16   -0.75    6.19
   0  -1 -16   -1.61    3.41
   0  -1  17  122.87   11.71
   0  -1 -17  133.62   10.53
   0  -1 -17  131.62    7.35
   0  -1 -18   64.67    4.77
   0  -1 -19    6.71    2.82
   0  -1 -20   14.83    2.56
   0  -1 -21   87.84    4.45
   0  -1 -22   22.09    1.80
   0   2   0  331.14   11.93
   0   2   0  267.98   11.71
   0   2   1    4.73    0.70
   0   2   1    3.29    0.48
   0   2  -1    4.47    0.62
   0   2  -1    3.17    0.44
   0  -2  -1    4.54    0.61
   0   2   1    5.62    0.56
   0  -2   1    5.28    0.57
   0   2   2  243.16   10.08
   0   2  -2  230.58   10.40
   0  -2  -2  233.40   10.38
   0   2   2  247.27   10.33
   0  -2   2  247.82   10.33
   0  -2  -3  522.93   22.27
   0   2  -3  515.15   22.25
   0  -2   3  540.16   22.20
   0   2   3  540.04   22.18
   0   2   4 2403.30  100.50
   0   2  -4 2520.70  101.64
   0  -2  -4 2622.12  101.71
   0  -2   4 2653.05  101.53
   0   2   4 2622.76  101.50
   0   2   5   96.23    5.63
   0  -2   5  101.51    5.72
   0   2   5   89.37    4.45
   0  -2   6   49.20    4.44
   0   2   6   51.28    4.43
   0   2   6   57.04    3.05
   0  -2   7  533.97   22.33
   0   2   7  519.12   22.22
   0   2   7  461.98   19.83
   0   2   8  247.20   13.02
   0  -2   8  259.30   13.17
   0   2   8  235.61   10.23
   0  -2   9  392.11   19.58
   0   2   9  381.43   19.40
   0   2  10  263.28   14.80
   0  -2  10  232.53   14.49
   0   2  11   17.55    5.53
   0  -2  11   13.18    5.17
   0   2  12    3.16    1.89
   0  -2 -12    5.86    2.47
   0   2 -12    3.50    2.46
   0  -2 -13  104.70    6.05
   0   2 -13  100.93    5.90
   0  -2 -14  261.61   15.33
   0   2 -14  265.59   15.30
   0   2 -14  270.53   12.29
   0  -2 -14  255.93   12.20
   0  -2 -15   11.78    3.41
   0   2 -15   12.74    3.33
   0   2  15    7.62    6.34
   0  -2  15   12.05    6.41
   0   2 -15   13.93    5.39
   0  -2 -15   11.94    5.35
   0  -2 -16   33.13    6.44
   0  -2  16   35.94    7.96
   0   2  16   33.16    7.71
   0   2 -16   24.42    6.06
   0  -2 -16   33.58    3.95
   0  -2  17   71.79    9.42
   0  -2 -17   68.61    5.04
   0   2 -17   67.09    7.85
   0   2  17   48.06    8.61
   0  -2 -17   73.08    7.93
   0  -2 -18  174.18    8.63
   0  -2 -19  215.95    9.96
   0  -2 -20   23.33    2.67
   0  -2 -21   25.87    2.22
   0   2 -22    4.24    1.26
   0  -2 -22    2.58    1.27
   0   3   0    0.28    0.71
   0   3   0    0.32    0.46
   0   3  -1  301.58   12.45
   0   3   1  311.47   12.37
   0  -3   1  316.51   12.39
   0   3  -2 5035.38  197.31
   0   3   2 5031.68  197.51
   0  -3   2 4964.28  197.45
   0   3   2 4852.92  197.43
   0   3   3  935.47   36.75
   0  -3  -3  876.60   37.21
   0   3  -3  838.89   37.17
   0  -3   3  946.60   37.10
   0   3   3  918.15   37.04
   0   3   4    1.94    1.45
   0  -3   4    3.12    1.57
   0   3   4    1.19    1.20
   0   3   5   70.47    4.80
   0  -3   5   64.33    4.70
   0   3   5   74.83    3.93
   0  -3   6   47.45    4.03
   0   3   6   44.29    3.96
   0   3   6   37.81    2.77
   0  -3   7    4.75    2.84
   0   3   7    1.46    2.50
   0   3   7    3.50    1.50
   0  -3   8 1366.35   56.76
   0   3   8 1393.95   56.73
   0   3   8 1319.19   54.12
   0   3   9   32.54    4.95
   0  -3   9   28.95    4.85
   0  -3  10  390.72   20.37
   0   3  10  380.14   20.19
   0  -3  11   22.24    5.54
   0   3  11   29.19    5.73
   0   3  11   19.97    2.75
   0   3  12   92.27    5.97
   0  -3 -12  113.29    5.90
   0   3 -12  104.71    5.89
   0  -3 -13    0.28    2.60
   0   3 -13    1.44    2.56
   0  -3 -14   18.57    3.15
   0   3 -14   14.65    3.12
   0  -3 -14   17.42    5.15
   0   3 -14    8.67    4.90
   0  -3 -15    7.73    3.24
   0   3 -15    5.24    3.05
   0   3  15    4.66    5.91
   0  -3 -15    7.93    4.94
   0  -3  15    7.61    6.37
   0   3 -15    9.65    5.03
   0  -3 -16   11.94    3.38
   0   3 -16   12.31    3.42
   0  -3  16    4.39    6.57
   0   3 -16   13.80    5.52
   0   3  16    1.81    5.89
   0  -3 -16   12.77    5.60
   0   3 -17    0.78    3.12
   0  -3 -17   -2.81    3.38
   0   3 -17    2.25    4.90
   0   3  17    1.76    5.83
   0  -3 -17    2.50    4.96
   0  -3  17   -2.13    5.75
   0  -3 -18   64.04    4.60
   0   3 -18   70.25    4.84
   0  -3 -19   24.98    2.98
   0   3 -19   23.72    3.14
   0   3 -20   79.05    4.41
   0  -3 -20   76.24    4.31
   0  -3 -21   10.57    1.75
   0   3 -21   11.54    1.83
   0  -3 -22   -0.41    1.11
   0   3 -22   -0.38    1.14
   0   4   0 1139.25   47.18
   0   4   0 1245.39   47.56
   0  -4  -1    0.54    0.42
   0   4   1    0.66    0.68
   0   4  -1    0.64    0.64
   0   4   1    0.88    1.12
   0   4   2  381.88   16.55
   0  -4   2  397.94   16.59
   0   4   2  420.85   16.96
   0   4  -2  421.85   16.75
   0   4   3    9.49    1.47
   0  -4   3    9.31    1.46
   0   4   3   11.38    1.68
   0  -4   4  260.88   11.98
   0   4   4  253.07   11.91
   0   4   4  272.97   11.65
   0   4   5 1836.23   77.88
   0  -4   5 1868.47   77.94
   0   4   5 2007.37   77.24
   0  -4   6   15.11    2.74
   0   4   6   14.14    2.76
   0   4   6   14.10    2.12
   0   4   7  129.93    8.22
   0  -4   7  134.44    8.30
   0   4   7  136.75    6.84
   0   4   8    2.51    3.06
   0  -4   8    4.58    3.15
   0   4   8    4.77    1.89
   0  -4   9    4.10    3.61
   0   4   9    3.79    3.65
   0  -4  10  138.18   10.08
   0   4  10  144.94   10.10
   0   4  10  135.88    7.39
   0   4  11   25.92    3.09
   0  -4 -12   99.52    5.78
   0   4 -12  106.25    5.77
   0   4  12  102.78    6.19
   0  -4 -13   93.43    5.62
   0   4 -13   93.06    5.67
   0  -4 -13  100.65    8.21
   0   4  14   72.32    9.29
   0  -4  14   73.94    9.57
   0  -4 -14   92.61    5.54
   0   4 -14   90.07    5.57
   0   4 -14   82.08    8.25
   0  -4 -14   87.82    8.11
   0  -4  15  154.71   13.39
   0   4  15  146.50   12.99
   0  -4 -15  179.75   11.96
   0   4 -15  174.12   11.89
   0   4 -15  172.48    8.85
   0  -4 -15  182.04    8.82
   0   4 -16   -0.87    3.26
   0  -4 -16   -1.16    3.32
   0  -4 -16   -0.76    4.98
   0  -4  16    2.16    6.05
   0   4 -16   -0.76    4.87
   0   4  16    0.35    6.07
   0   4 -17    4.39    3.16
   0  -4 -17    4.18    3.03
   0  -4  17    1.74    5.93
   0   4  17    4.44    5.88
   0   4 -18   15.03    3.00
   0  -4 -18   17.28    3.23
   0  -4 -19   17.05    2.78
   0   4 -19   15.35    2.61
   0   4 -20   38.10    2.94
   0  -4 -20   36.77    2.86
   0   4 -21    7.54    1.70
   0  -4 -21    8.52    1.69
   0   4 -22   29.01    1.84
   0  -4 -22   29.67    1.83
   0   5   0    0.14    0.76
   0   5   1   15.37    1.91
   0   5   1   12.89    1.34
   0   5  -1   12.15    1.21
   0   5   2  722.01   29.58
   0   5  -2  710.16   29.29
   0   5   3  135.22    6.60
   0  -5   3  128.63    6.26
   0   5   3  130.24    6.23
   0   5   4   69.60    4.21
   0   5   4   65.41    3.78
   0   5   4   67.53    4.15
   0  -5   4   69.38    4.25
   0   5   5   38.00    3.11
   0   5   5   28.96    2.52
   0   5   5   30.74    3.11
   0  -5   5   32.11    3.20
   0   5   6  139.10    7.40
   0  -5   6  137.48    8.24
   0   5   6  148.99    8.30
   0   5   6  151.13    7.21
   0   5   7    4.35    2.18
   0   5   7    4.18    1.76
   0  -5   7    9.21    3.17
   0   5   7    2.86    2.96
   0   5   8    7.89    2.34
   0   5   8    5.35    2.13
   0  -5   8    6.69    3.35
   0   5   8    2.16    3.05
   0   5   9    1.55    2.24
   0   5   9    4.33    2.25
   0  -5   9    5.66    4.00
   0   5   9    4.62    3.65
   0   5  10   51.27    4.22
   0  -5 -11   60.38    4.18
   0   5 -11   66.08    4.18
   0   5  11   61.80    4.67
   0  -5 -12   81.00    5.03
   0   5 -12   78.70    4.92
   0   5  12   85.28    5.55
   0   5 -13   54.17    4.06
   0  -5 -13   51.26    4.02
   0  -5 -13   51.04    6.52
   0   5 -13   48.97    6.23
   0   5 -14   37.77    3.78
   0  -5 -14   33.54    3.74
   0  -5 -14   24.61    5.66
   0   5  14   27.59    7.12
   0   5 -14   33.58    5.96
   0  -5  14   31.79    7.24
   0   5  15   72.09    9.65
   0  -5  15   73.27    9.53
   0   5 -15   98.35    8.67
   0  -5 -15   96.00    8.62
   0   5 -15   96.67    5.85
   0  -5 -15   94.72    5.78
   0  -5  16   24.55    6.88
   0   5  16    7.19    5.84
   0   5 -16   23.17    5.61
   0  -5 -16   22.58    5.86
   0  -5 -16   18.43    3.41
   0   5 -16   22.55    3.42
   0   5 -17   -0.52    2.89
   0  -5 -17    1.03    2.96
   0  -5 -18   15.78    2.91
   0   5 -18   12.54    2.89
   0   5 -19    3.80    2.35
   0  -5 -19    2.59    2.22
   0  -5 -20   65.77    3.57
   0   5 -20   60.08    3.55
   0   5 -21   13.84    1.74
   0  -5 -21   15.78    1.70
   0   5 -22   11.48    1.41
   0   5 -22    8.22    0.99
   0   6   0  407.23   16.99
   0   6   1  439.31   17.46
   0   6   1  402.40   16.83
   0   6  -1  381.68   16.73
   0   6   2   84.63    4.03
   0   6   2   96.39    4.81
   0   6  -2   90.75    4.40
   0   6   2   73.45    3.39
   0  -6   2   80.11    3.40
   0   6  -2   58.64    3.40
   0  -6  -2   68.55    3.48
   0   6   3   74.08    4.66
   0   6   4   13.63    2.52
   0  -6   4   14.80    2.03
   0   6   4   15.97    2.07
   0   6   4   13.54    1.85
   0   6   5  197.60    9.54
   0  -6   5  185.59    9.57
   0   6   5  191.79    9.55
   0   6   5  193.79    9.06
   0   6   6  630.87   26.88
   0   6   6  633.56   27.36
   0  -6   6  633.10   27.48
   0   6   6  620.49   26.44
   0   6   7  125.18    6.84
   0   6   7  112.68    7.64
   0  -6   7  110.85    7.67
   0   6   7  117.14    6.44
   0   6   8  361.16   15.84
   0   6   8  330.54   17.06
   0  -6   8  334.95   17.25
   0   6   8  340.46   15.56
   0   6   9  707.17   27.81
   0   6   9  593.18   27.38
   0   6  10  369.59   16.85
   0   6 -11    3.11    2.16
   0  -6 -11    1.10    2.05
   0   6  11    2.36    2.46
   0   6 -12    4.23    4.18
   0  -6 -12    6.32    3.99
   0   6 -12    5.54    2.46
   0  -6 -12    7.08    2.43
   0   6  12   10.32    2.77
   0  -6 -13  310.50   14.08
   0   6 -13  325.77   14.13
   0   6  13  297.95   18.39
   0   6  13  321.54   14.98
   0  -6 -13  357.54   17.36
   0   6 -13  311.94   17.13
   0  -6  14   22.87    6.72
   0  -6 -14   31.53    5.85
   0   6 -14   27.76    5.60
   0   6  14   23.29    6.45
   0  -6 -14   32.50    3.53
   0   6 -14   32.69    3.51
   0   6 -15    6.55    3.01
   0  -6 -15    7.87    3.00
   0  -6 -15    7.46    4.95
   0   6  15    7.63    5.80
   0  -6  15    5.85    6.01
   0   6 -15    7.21    4.88
   0   6 -16    3.08    2.76
   0  -6 -16    3.87    2.74
   0   6 -16    3.08    4.93
   0   6  16    4.26    5.43
   0  -6 -16    5.21    4.73
   0  -6  16    7.12    6.09
   0  -6 -17   22.68    3.09
   0   6 -17   22.77    3.03
   0   6 -18  231.09   10.36
   0  -6 -18  226.33   10.30
   0   6 -19   73.80    4.17
   0  -6 -19   74.10    4.18
   0   6 -20    9.72    1.74
   0  -6 -20    3.69    1.70
   0   6 -21   12.04    1.39
   0  -6 -21   10.69    1.35
   0   6 -22   40.67    2.22
   0   7   0    0.50    1.14
   0   7  -1    7.64    1.43
   0   7   1   10.19    1.63
   0   7   1    9.58    2.40
   0   7   2  522.08   18.63
   0   7   2  619.61   19.77
   0  -7   2  393.98   17.45
   0   7  -2  581.82   19.14
   0   7  -2  427.79   17.46
   0   7   3   91.60    4.14
   0  -7   3   85.10    4.09
   0   7  -3   73.35    4.13
   0  -7  -3   76.11    4.19
   0  -7  -4   10.82    1.84
   0   7   4   11.82    2.63
   0   7   5   15.43    2.23
   0   7   5   12.35    3.03
   0   7   6    3.98    2.12
   0   7   6    4.05    2.72
   0   7   7  101.07    6.04
   0   7   7  103.83    6.51
   0   7   8    5.45    2.43
   0   7   8    5.97    3.03
   0   7   9  408.24   18.89
   0   7   9  425.97   18.84
   0   7  10    7.50    2.72
   0   7 -10    1.89    2.20
   0  -7 -10    7.01    3.63
   0   7 -11  312.78   13.73
   0  -7 -11  302.76   13.73
   0  -7 -11  318.15   16.38
   0   7 -11  305.86   16.20
   0   7  11  338.48   15.15
   0  -7  12   14.23    5.76
   0   7  12   11.01    5.16
   0  -7 -12   13.93    4.47
   0   7 -12   18.17    4.44
   0  -7 -12   13.19    2.51
   0   7 -12   17.23    2.58
   0   7  12   17.64    3.27
   0  -7 -13  105.77    5.68
   0   7 -13   95.85    5.66
   0   7  13  107.84    6.67
   0  -7  13   78.96    9.22
   0   7  13   84.89    9.01
   0   7 -13   94.95    8.13
   0  -7 -13   91.13    8.20
   0   7 -14    7.62    2.69
   0  -7 -14    6.97    2.78
   0   7 -14    9.16    4.73
   0   7  14    6.22    5.44
   0  -7  14    9.50    6.16
   0  -7 -14    7.15    4.71
   0   7 -15   16.60    3.07
   0  -7 -15   20.18    2.96
   0   7  15   13.62    5.74
   0  -7  15   17.92    6.53
   0  -7 -15   17.15    5.45
   0   7 -15   13.87    5.06
   0   7 -16    6.93    2.74
   0  -7 -16    7.10    2.73
   0  -7 -16    4.95    4.47
   0   7 -16    8.32    4.75
   0   7  16    8.04    5.56
   0  -7  16    3.88    5.75
   0   7 -17   44.32    3.63
   0  -7 -17   47.56    3.65
   0   7 -18   26.40    2.76
   0  -7 -18   29.73    2.83
   0   7 -19   44.98    3.05
   0  -7 -19   51.52    3.05
   0  -7 -20    0.10    1.38
   0   7 -20    4.36    2.36
   0   7 -21   46.00    2.91
   0   8   0  471.79   19.94
   0   8   1  479.43   20.15
   0   8   1  457.04   19.38
   0   8  -1  440.78   19.29
   0   8   2  336.01   14.95
   0   8   2  360.41   15.75
   0   8  -2  336.15   15.26
   0   8   3   11.75    3.09
   0   8   3    8.69    0.99
   0  -8  -3    8.71    1.13
   0   8  -3    8.26    1.10
   0  -8   4  243.42   10.43
   0   8   4  242.38   10.41
   0  -8  -4  230.65   10.59
   0   8   5 1355.77   49.62
   0   8   5 1433.24   50.55
   0  -8   5 1192.31   49.22
   0   8   5 1209.05   49.17
   0  -8  -5 1150.64   49.26
   0   8  -5 1043.65   49.02
   0   8  -6  484.70   23.21
   0  -8  -6  519.62   23.47
   0   8   6  592.44   24.26
   0   8   6  594.00   23.60
   0  -8  -7    5.18    2.67
   0   8  -7    3.73    2.51
   0   8   7    4.04    3.27
   0   8   7    3.60    2.43
   0   8  -8   20.10    3.58
   0  -8  -8   21.13    3.73
   0   8   8   28.99    4.17
   0   8   8   31.93    3.74
   0   8  -9    8.46    2.22
   0  -8   9    6.82    3.94
   0   8  -9    5.43    3.15
   0  -8  -9   11.00    3.45
   0   8   9   13.92    3.13
   0   8 -10  133.59    7.00
   0   8  10  126.49    9.43
   0  -8  10  109.82    9.33
   0   8 -10  130.55    8.74
   0  -8 -10  141.55    9.01
   0   8  10  154.89    8.27
   0   8 -11  215.60   10.26
   0  -8  11  217.28   13.91
   0   8  11  207.33   13.38
   0  -8 -11  238.00   12.97
   0   8 -11  225.89   12.64
   0  -8 -12  106.50    5.94
   0   8 -12  109.56    6.01
   0   8  12  104.92    9.25
   0  -8  12  106.31    9.71
   0   8 -12  104.12    8.26
   0  -8 -12  129.50    8.92
   0   8  12  131.47    7.53
   0  -8 -13  278.20   12.39
   0   8 -13  268.83   12.36
   0   8  13  263.12   16.36
   0   8  13  304.98   14.02
   0   8 -13  282.32   15.43
   0  -8 -13  314.42   15.83
   0  -8 -14    7.29    2.58
   0   8 -14    6.66    2.72
   0   8  14   10.65    5.46
   0  -8  14   11.06    5.58
   0  -8 -14    7.31    4.76
   0   8 -14    5.93    4.53
   0  -8 -15   34.18    3.32
   0   8  15   27.95    6.38
   0   8 -15   26.42    5.55
   0   8 -15   29.27    3.23
   0   8 -16    3.66    2.47
   0  -8 -16    1.88    2.28
   0   8 -17    1.92    2.19
   0  -8 -17    4.76    2.19
   0  -8 -18   68.94    3.84
   0   8 -18   68.44    3.88
   0  -8 -19   -2.93    1.61
   0   8 -19    8.77    2.87
   0   8 -20   15.97    2.50
   0   8 -21   16.65    1.84
   0   9   0    0.42    1.55
   0   9  -1  188.57    9.46
   0   9   1  199.17    9.78
   0   9   1  185.62    8.83
   0   9  -1  167.32    8.64
   0   9   2  359.35   16.57
   0   9   2  406.20   17.60
   0   9   3    8.73    3.12
   0   9   4  117.82    5.42
   0   9   4  116.16    5.39
   0   9  -4  106.69    5.43
   0   9   5  274.23   11.91
   0   9   5  300.82   13.03
   0   9   6  187.55    8.75
   0   9   6  166.68    9.46
   0  -9   6  164.52    8.20
   0   9   6  144.65    7.93
   0   9  -6  137.23    7.91
   0  -9  -6  147.89    8.15
   0   9   7  582.50   22.05
   0   9   7  537.90   22.57
   0   9  -7  422.85   21.26
   0  -9  -7  454.47   21.54
   0  -9   7  478.53   21.74
   0   9   7  469.92   21.56
   0  -9   8  821.32   37.68
   0   9   8  854.85   37.56
   0   9  -8  868.01   35.70
   0  -9  -8  850.01   37.47
   0   9  -8  785.10   37.04
   0   9   8  941.03   37.90
   0  -9   9  107.05    8.18
   0   9   9  110.28    7.97
   0   9  -9  102.29    5.96
   0   9  -9   99.39    7.30
   0  -9  -9  108.52    7.57
   0   9   9  118.57    6.22
   0   9   9  126.14    7.48
   0   9  10  287.21   16.54
   0  -9  10  276.00   16.76
   0   9 -10  329.81   14.32
   0   9  10  347.81   15.91
   0   9  10  345.76   14.34
   0  -9 -10  304.34   16.20
   0   9 -10  293.72   15.89
   0   9  11  236.97   12.20
   0  -9 -11  223.77   12.86
   0   9 -11  226.42   12.72
   0   9  11  246.55   10.63
   0  -9  11  190.65   13.44
   0   9  11  193.95   13.14
   0   9  12    2.28    4.51
   0   9 -12   -1.56    3.99
   0   9  12    2.44    3.22
   0   9 -12    0.74    2.10
   0   9 -13  122.89    6.44
   0   9  13  108.91    9.87
   0   9 -13  122.19    9.18
   0   9 -14   -0.20    4.11
   0   9 -14    3.63    2.24
   0  -9 -15  270.97   11.62
   0   9 -15  253.23   11.61
   0   9 -16  124.36    6.25
   0  -9 -16  129.52    6.25
   0   9 -17   95.51    5.06
   0  -9 -17  105.69    5.07
   0   9  17   95.12    5.11
   0   9 -18    7.08    3.16
   0   9 -19    7.41    2.86
   0   9 -20   70.27    4.02
   0   9 -21   59.09    3.04
   0  10   0  210.86   10.10
   0  10  -1  240.83   11.57
   0  10   1  244.63   11.66
   0  10   1  275.45   12.77
   0  10   2   98.30    5.91
   0  10   2  103.75    7.03
   0  10   3  241.75   12.99
   0  10   3  255.77   12.10
   0  10   4    5.57    3.79
   0  10   5   18.76    3.30
   0  10   5   17.44    4.37
   0  10   6  153.73    8.51
   0  10   6  139.25    9.17
   0  10  -7  432.37   19.04
   0  10   7  439.86   21.03
   0  10   7  468.34   20.51
   0  10  -8   59.20    5.14
   0  10  -8   62.31    4.92
   0  10   8   73.00    5.06
   0  10   8   74.05    6.10
   0  10   8   63.50    5.43
   0  10   9   49.19    5.38
   0  10  -9   49.59    4.16
   0  10  -9   50.46    5.07
   0  10   9   60.99    4.54
   0  10  10   84.21    7.21
   0  10 -10   77.74    5.55
   0  10  10   91.82    5.56
   0  10 -10   79.30    6.59
   0  10  11    7.96    3.63
   0  10  11    5.70    2.85
   0  10  12   85.20    6.74
   0  10  13    9.31    3.57
   0  10 -14   92.71    4.97
   0  10  15   74.48    4.46
   0  10 -15   81.04    5.99
   0  10 -16   20.91    4.35
   0  10  16    7.82    2.29
   0  10 -17  147.96    7.27
   0  10  17  111.42    5.70
   0  10 -18   83.11    5.47
   0  10 -19   63.22    4.19
   0  10 -20  169.38    7.56
   0  11   0    0.38    2.23
   0  11   1   82.71    6.29
   0  11   1   73.65    5.16
   0  11   2  121.38    8.06
   0  11   2  126.17    7.13
   0  11   3 2983.90  124.79
   0  11   3 3135.27  123.86
   0  11   4  232.17   12.71
   0  11   5  250.13   13.63
   0  11   6   10.33    3.34
   0  11   6   12.41    4.47
   0  11  -6   13.51    2.06
   0  11  -6    7.56    2.72
   0  11   7 1151.34   44.03
   0  11  -7 1025.81   44.66
   0  11  -7 1030.06   44.27
   0  11   7 1175.73   46.50
   0  11   8   10.23    3.90
   0  11   8   14.27    3.34
   0  11  -8    7.67    3.32
   0  11   8   10.76    2.11
   0  11   9  129.76    7.83
   0  11  -9  118.98    7.96
   0  11   9  141.03    9.24
   0  11  10    9.92    3.19
   0  11 -10    6.13    4.03
   0  11  10   11.70    2.67
   0  11 -10    5.95    3.11
   0  11  10   10.08    3.97
   0  11 -11   35.64    5.34
   0  11  11   41.42    4.08
   0  11  11   52.17    3.99
   0  11  11   44.22    5.39
   0  11  12  183.07    8.89
   0  11 -12  152.50   10.11
   0  11  12  158.88   10.47
   0  11 -13  423.10   21.04
   0  11  13  400.76   21.47
   0  11 -14    8.45    4.44
   0  11  14    2.09    2.51
   0  11 -15  122.80    7.63
   0  11  15  109.21    5.79
   0  11 -16   40.19    4.65
   0  11  16   27.13    2.65
   0  11 -17    4.15    3.63
   0  11 -18    3.71    2.93
   0  11 -19   15.96    2.57
   0  11 -20   -0.90    1.45
   0  11 -20    2.88    1.33
   0  12   0  143.28    8.08
   0  12   1  534.40   23.62
   0  12   2   10.14    3.11
   0  12   3   21.24    3.72
   0  12  -4  342.22   15.39
   0  12  -4  430.83   16.29
   0  12  -5   82.83    5.04
   0  12  -5   73.91    4.21
   0  12   5   75.08    3.99
   0  12  -6   11.08    3.16
   0  12   6   10.98    1.90
   0  12  -6   15.18    2.32
   0  12   6   10.02    3.89
   0  12  -7   16.36    3.75
   0  12   7   18.05    2.20
   0  12  -7   19.26    2.79
   0  12   7   16.11    4.31
   0  12  -8   79.67    5.92
   0  12   8   79.94    5.92
   0  12   8   84.32    4.58
   0  12  -8   73.67    5.06
   0  12   8   94.43    7.14
   0  12   9   49.96    5.75
   0  12   9   54.26    3.67
   0  12   9   46.73    4.72
   0  12  -9   37.84    5.03
   0  12  10   25.41    4.87
   0  12  10   25.37    3.10
   0  12  10   21.67    3.74
   0  12 -10   19.09    4.72
   0  12  11    4.18    3.84
   0  12  11    2.05    2.77
   0  12 -11   -1.07    4.92
   0  12  11   -0.89    3.05
   0  12  12   19.02    4.26
   0  12  12   29.03    3.37
   0  12 -12   24.04    5.46
   0  12  12   29.10    3.38
   0  12  13   99.03    5.50
   0  12 -13   92.07    7.39
   0  12  14  113.73    5.90
   0  12 -14  114.67    7.87
   0  12  15   56.71    3.63
   0  12 -15   57.04    5.87
   0  12 -16   46.07    4.98
   0  12 -17   49.55    4.52
   0  12 -18   76.18    4.74
   0  12 -19    0.56    1.99
   0  12  19    1.26    1.37
   0  12 -19    4.27    1.71
   0  12 -20    4.97    1.11
   0  13   0    1.51    2.60
   0  13   0    0.10    1.31
   0  13   1  203.46   10.40
   0  13   1  211.93    9.34
   0  13  -1  216.91    9.36
   0  13   1  176.56    8.19
   0  13  -1  184.11    8.23
   0  13  -1  185.69    8.08
   0  13   2   43.12    3.79
   0  13   2   35.37    4.39
   0  13  -2   44.28    3.86
   0  13   2   38.24    2.44
   0  13  -2   35.71    2.53
   0  13  -3    6.08    1.67
   0  13   3    5.42    1.48
   0  13  -3    4.74    1.78
   0  13   3    0.28    3.37
   0  13  -3    3.44    3.03
   0  13  -4    1.00    1.65
   0  13   4    2.67    1.55
   0  13  -4    4.07    1.84
   0  13  -5   45.08    4.08
   0  13  -5   36.19    3.17
   0  13   5   40.58    2.77
   0  13  -6    4.67    3.31
   0  13   6    1.19    1.77
   0  13  -6    4.56    2.32
   0  13   6    5.36    3.81
   0  13  -7    1.94    3.52
   0  13   7    0.80    2.00
   0  13  -7    0.86    2.50
   0  13   7    1.98    3.98
   0  13  -8    2.42    3.93
   0  13   8    6.37    4.00
   0  13   8    3.70    2.26
   0  13  -8   -0.59    2.85
   0  13   8    3.19    4.10
   0  13   9   89.19    7.49
   0  13   9   90.47    5.05
   0  13  -9   83.85    6.70
   0  13   9   87.15    6.26
   0  13  10  189.34   11.41
   0  13  10  213.08    8.97
   0  13  10  184.41    9.83
   0  13  11  115.15    8.76
   0  13  11  135.61    6.63
   0  13 -11  106.05    8.32
   0  13  11  120.89    7.13
   0  13  12  243.27   14.61
   0  13  12  316.75   12.74
   0  13  12  289.79   12.92
   0  13 -12  240.16   14.20
   0  13  13   51.52    3.75
   0  13 -13   48.31    5.85
   0  13  14    3.81    2.24
   0  13 -14    4.63    4.99
   0  13 -15   60.32    5.70
   0  13 -16   70.21    5.60
   0  13 -17   -2.34    3.10
   0  13 -18   -0.60    2.38
   0  13 -18    4.41    2.02
   0  13 -19    1.55    1.49
   0  13 -19    4.62    1.31
   0  13  19    2.38    1.02
   0  14   0    6.14    3.23
   0  14   0    4.16    1.47
   0  14   0    3.12    1.70
   0  14   0    3.76    1.65
   0  14  -1  113.79    5.67
   0  14   1  122.49    6.87
   0  14  -1  129.38    7.00
   0  14  -1  111.82    5.25
   0  14  -1  113.47    5.46
   0  14   1  108.84    5.36
   0  14   2   -0.31    3.11
   0  14   2    4.19    3.54
   0  14  -2    0.89    3.26
   0  14  -2    1.68    1.40
   0  14  -2    3.67    1.89
   0  14   2    1.29    1.54
   0  14  -2    2.66    1.70
   0  14   3    0.16    3.47
   0  14  -3   -0.17    3.45
   0  14   3    1.39    1.66
   0  14  -3   -0.08    1.71
   0  14  -3    5.23    1.43
   0  14  -3    2.02    1.95
   0  14   4   59.89    6.00
   0  14  -4   45.68    3.50
   0  14   4   58.23    3.32
   0  14  -4   66.11    4.82
   0  14  -4   55.63    3.14
   0  14  -4   59.92    3.80
   0  14  -5 1767.42   66.15
   0  14  -5 1546.72   65.43
   0  14   5 1613.43   65.05
   0  14  -6   11.98    3.82
   0  14   6    5.82    2.09
   0  14  -6    4.97    2.71
   0  14   6    8.18    4.37
   0  14  -7  108.99    7.78
   0  14   7  138.00    6.35
   0  14  -7  122.73    6.96
   0  14   7  126.36    9.19
   0  14  -8   11.60    4.52
   0  14   8    1.41    4.02
   0  14   8    3.76    2.31
   0  14  -8    1.73    3.28
   0  14   8    4.49    4.60
   0  14  -9    6.88    4.72
   0  14   9    5.17    4.08
   0  14   9    5.14    2.52
   0  14  -9    2.88    3.55
   0  14   9    6.21    4.47
   0  14  10    9.69    4.62
   0  14  10    9.08    2.80
   0  14  10    9.10    3.85
   0  14 -10    7.58    4.75
   0  14  11   13.88    4.45
   0  14  11   10.93    2.83
   0  14  11   11.79    3.61
   0  14 -11    8.17    5.26
   0  14  12   15.40    2.83
   0  14  12   19.04    3.25
   0  14  13   10.11    2.39
   0  14 -13    5.80    5.13
   0  14 -14   -2.50    4.94
   0  14 -15  312.71   14.59
   0  14 -16    6.12    3.40
   0  14 -17   17.82    3.03
   0  14 -17   29.13    2.82
   0  14 -18   40.43    2.79
   0  14 -18   42.73    2.56
   0  15   0    3.15    3.67
   0  15   0   -0.76    1.86
   0  15   0    2.60    1.71
   0  15   0    0.53    1.78
   0  15  -1   14.14    2.11
   0  15   1   14.14    3.70
   0  15  -1   15.41    3.97
   0  15  -1   11.60    2.15
   0  15   1   13.67    2.02
   0  15  -1   10.75    1.78
   0  15  -2  173.12    7.68
   0  15  -2  147.34    7.12
   0  15  -2  157.79    7.40
   0  15   2  156.14    7.31
   0  15   3  183.61   10.74
   0  15  -3  185.24    8.35
   0  15  -3  159.68    7.65
   0  15   3  177.74    7.92
   0  15  -3  167.38    8.05
   0  15  -4   40.88    4.53
   0  15  -4   41.34    4.97
   0  15   4   49.19    5.74
   0  15   4   37.68    3.00
   0  15  -4   44.81    3.50
   0  15  -4   43.22    2.79
   0  15  -5   33.40    4.49
   0  15  -5   32.39    3.55
   0  15   5   31.37    2.69
   0  15  -6  126.89    7.77
   0  15   6  125.87    6.13
   0  15  -6  124.34    6.98
   0  15   6  125.69    9.46
   0  15   7   85.22    6.74
   0  15  -7   90.53    6.49
   0  15   7   78.73    4.52
   0  15  -7   72.60    5.53
   0  15   7   84.37    7.65
   0  15  -8   91.73    7.09
   0  15   8   89.68    7.10
   0  15   8   94.32    5.00
   0  15  -8   86.06    5.95
   0  15   8   92.86    8.21
   0  15  -9   19.97    5.18
   0  15   9   17.75    4.48
   0  15   9   18.02    2.71
   0  15  -9   14.62    3.90
   0  15   9   15.04    4.89
   0  15  10   16.80    4.78
   0  15  10   12.45    2.75
   0  15  10   10.65    4.17
   0  15 -10    8.90    5.31
   0  15  11    7.74    2.53
   0  15 -11   -0.13    5.29
   0  15  11    8.55    3.30
   0  15  12    9.58    2.33
   0  15  12   11.32    3.07
   0  15 -13  110.54    8.44
   0  15 -13  161.08    8.21
   0  15 -14    7.26    4.80
   0  15 -14   29.28    4.03
   0  15 -15   43.48    4.99
   0  15 -15   75.45    4.70
   0  15 -16  111.33    6.43
   0  15 -16  127.78    6.22
   0  15 -17    3.86    2.17
   0  15 -17    9.20    2.02
   0  15 -18    4.51    1.35
   0  15 -18    5.70    1.24
   0  15  18    3.69    1.12
   0  16   0    1.05    3.92
   0  16   0    6.49    2.14
   0  16   0    2.57    1.73
   0  16   0    3.85    2.09
   0  16   1  478.39   19.01
   0  16  -1  470.01   19.23
   0  16  -1  415.80   17.76
   0  16  -1  402.48   17.36
   0  16   1  393.09   17.40
   0  16  -1  413.55   17.64
   0  16   1  436.88   17.60
   0  16  -2   82.14    6.34
   0  16  -2   70.81    4.38
   0  16  -2   72.87    3.89
   0  16  -2   70.52    4.27
   0  16   2   73.73    4.13
   0  16  -3   34.74    5.00
   0  16  -3   29.72    3.26
   0  16  -3   32.14    2.51
   0  16   3   30.67    2.76
   0  16  -3   25.71    2.87
   0  16  -4   53.88    5.89
   0  16  -4   44.84    3.95
   0  16  -4   43.23    3.06
   0  16   4   45.59    3.16
   0  16   5   75.31    4.31
   0  16  -5   85.06    6.29
   0  16  -5   76.60    5.24
   0  16   6   55.78    3.76
   0  16  -6   57.30    4.72
   0  16  -6   63.93    5.71
   0  16   7   28.11    5.39
   0  16  -7   32.78    5.18
   0  16   7   29.73    2.82
   0  16  -7   26.08    3.96
   0  16   7   38.10    5.99
   0  16   8   28.75    5.31
   0  16  -8   32.79    5.56
   0  16   8   30.46    2.95
   0  16  -8   30.79    4.29
   0  16   9  141.28    6.67
   0  16   9  133.33    8.26
   0  16  10    1.88    2.26
   0  16  10    1.25    3.66
   0  16 -10    4.60    5.37
   0  16  11  239.66   10.28
   0  16  11  243.37   11.20
   0  16 -12   19.60    4.74
   0  16 -12    5.45    5.28
   0  16 -13   23.18    4.10
   0  16 -13   10.46    4.65
   0  16 -14   26.03    3.59
   0  16 -14   10.03    4.03
   0  16 -15  102.56    5.35
   0  16 -15   78.60    5.52
   0  16  16   10.48    1.25
   0  16 -16   11.74    2.52
   0  16 -17    1.53    1.36
   0  16  17    1.54    1.35
   0  17   0   -0.10    4.11
   0  17   0    1.29    2.08
   0  17   0    0.17    2.13
   0  17   0    0.71    2.29
   0  17  -1    8.98    4.56
   0  17   1    6.51    2.23
   0  17  -1    7.36    2.05
   0  17  -1    8.06    2.55
   0  17  -1    6.11    2.46
   0  17   1    8.20    2.33
   0  17  -2   58.65    5.88
   0  17  -2   52.68    3.28
   0  17  -2   50.10    3.80
   0  17  -2   48.15    3.71
   0  17   2   47.04    3.50
   0  17   2   51.95    3.60
   0  17  -3  706.53   28.60
   0  17  -3  642.95   26.67
   0  17  -3  652.83   27.24
   0  17   3  643.63   26.71
   0  17   3  650.02   26.78
   0  17  -4   12.56    4.85
   0  17   4   15.36    2.47
   0  17  -4   12.20    3.22
   0  17  -4   13.13    2.28
   0  17  -5   69.57    5.08
   0  17   5   68.34    4.15
   0  17  -6   33.02    4.24
   0  17   6   36.48    3.07
   0  17   7  233.23   12.11
   0  17   7  231.35   10.11
   0  17  -7  228.20   11.00
   0  17  -7  200.63   11.76
   0  17   8   92.06    7.06
   0  17   8   97.32    4.98
   0  17  -8   84.25    6.10
   0  17  -8   84.24    7.24
   0  17   9   12.82    2.40
   0  17  -9    9.60    5.03
   0  17   9    8.22    4.03
   0  17  10  160.52    7.28
   0  17  10  167.21    8.59
   0  17  11   15.43    3.27
   0  17 -11    3.50    4.93
   0  17 -12   57.94    6.25
   0  17 -12   87.34    5.82
   0  17 -13  213.00    9.35
   0  17 -13  155.20    9.43
   0  17 -14   21.11    3.12
   0  17  14   15.19    1.93
   0  17  15   78.66    4.23
   0  17 -15  138.61    5.24
   0  17 -16  162.11    6.92
   0  17  16  148.14    6.85
   0  18   0   85.32    4.72
   0  18   0   93.04    5.11
   0  18   1   12.02    2.66
   0  18  -1   11.09    2.59
   0  18  -1   14.81    5.16
   0  18   1   12.28    2.54
   0  18  -1   21.29    2.47
   0  18  -1   14.77    2.83
   0  18   2  129.78    6.47
   0  18   2  129.79    6.40
   0  18  -2  140.26    8.64
   0  18  -2  123.75    6.21
   0  18  -2  127.66    6.87
   0  18   3    3.25    2.37
   0  18  -3    3.19    5.04
   0  18   3    3.27    2.50
   0  18  -3    2.94    2.06
   0  18  -3    0.92    2.85
   0  18   4   59.04    4.41
   0  18  -4   81.90    7.12
   0  18   4   72.16    4.30
   0  18   4   83.75    4.57
   0  18  -4   68.21    5.03
   0  18  -4   74.52    4.30
   0  18   5  406.30   17.40
   0  18   5  421.02   17.49
   0  18  -5  414.46   18.23
   0  18   6  150.51    9.33
   0  18   6  145.94    6.95
   0  18  -6  139.45    7.93
   0  18   7    7.02    4.90
   0  18   7    3.58    2.11
   0  18  -7   -2.70    3.67
   0  18   8  244.11   10.72
   0  18   8  248.72   12.41
   0  18   9   14.07    3.89
   0  18  10  125.28    7.14
   0  18  11    9.49    2.79
   0  18  12   30.68    2.79
   0  18 -12   36.13    4.13
   0  18  13   19.07    2.07
   0  18 -13   19.36    3.25
   0  18  14   52.28    2.89
   0  18  14   53.12    3.49
   0  18 -14   61.29    3.71
   0  18  15   19.37    1.44
   0  18 -15   30.81    2.23
   0  19   0    5.11    2.30
   0  19   0    0.10    2.37
   0  19   1  192.26    8.73
   0  19  -1  175.47    8.93
   0  19   1  184.57    8.58
   0  19  -1  193.50    8.50
   0  19   2  125.92    6.35
   0  19  -2  123.67    8.58
   0  19  -2  117.86    6.77
   0  19  -2  126.58    6.25
   0  19   2  134.09    6.28
   0  19   3  155.54    7.45
   0  19   3  162.31    7.50
   0  19  -3  172.26    9.77
   0  19  -3  160.68    8.11
   0  19  -3  146.55    7.35
   0  19   4    9.10    2.50
   0  19  -4   13.42    5.59
   0  19   4   11.48    2.49
   0  19   4   14.14    2.76
   0  19  -4    8.28    3.24
   0  19  -5   39.65    5.90
   0  19   5   42.26    5.62
   0  19   5   30.67    3.40
   0  19  -5   36.22    4.18
   0  19   5   46.30    3.22
   0  19   5   47.56    3.57
   0  19   6    0.77    2.07
   0  19   6    3.35    4.77
   0  19   6    2.10    2.74
   0  19   6   -2.36    2.93
   0  19   7   24.58    4.96
   0  19   7   12.45    3.22
   0  19   7   19.69    3.10
   0  19   8  180.54   10.19
   0  19   8  212.57    9.30
   0  19   9  309.82   14.94
   0  19   9  350.92   14.41
   0  19  10   51.85    4.19
   0  19  11   16.52    2.87
   0  19 -12   -0.78    2.90
   0  19  12   -2.66    2.27
   0  19  12    1.34    1.78
   0  19 -13   -1.64    2.33
   0  19  13   -1.90    1.94
   0  19  13    1.82    1.36
   0  19 -14    3.05    1.74
   0  19  14    2.61    1.49
   0  19  14    4.23    1.07
   0  20   0   68.69    4.11
   0  20   1  181.19    8.20
   0  20  -1  173.97    8.14
   0  20   1  178.50    8.28
   0  20  -2   14.03    2.54
   0  20   2   21.46    2.63
   0  20   2   14.67    2.55
   0  20  -3   73.00    6.55
   0  20   3   64.22    3.90
   0  20  -3   58.91    3.90
   0  20   3   62.39    4.02
   0  20  -3   50.65    4.34
   0  20   4   93.61    7.28
   0  20   4   95.25    5.11
   0  20  -4   97.10    7.61
   0  20   4  105.09    5.38
   0  20  -5  572.21   25.44
   0  20   5  533.98   25.04
   0  20   5  593.37   23.78
   0  20   6   21.36    4.79
   0  20   6   26.63    2.92
   0  20   7    7.30    3.93
   0  20   7   10.07    2.76
   0  20   8   38.67    3.54
   0  20   8   44.40    4.36
   0  20   8   51.74    3.60
   0  20   9    3.49    2.75
   0  20   9    5.02    2.28
   0  20   9   -0.62    2.44
   0  20  10   44.77    3.35
   0  20  10   37.49    3.25
   0  20  10   49.07    3.15
   0  20  11   95.04    4.87
   0  20 -12   60.39    3.92
   0  20  12   65.38    3.52
   0  20  13  163.54    6.72
   0  20 -13  181.19    7.02
   0  21   0    2.59    2.16
   0  21  -1    5.23    2.26
   0  21   1   10.69    2.35
   0  21   2    7.87    2.27
   0  21  -2   -1.30    2.22
   0  21   3   14.85    2.48
   0  21   4   79.11    6.29
   0  21   4   92.69    4.85
   0  21   5    5.42    4.03
   0  21   5    8.20    2.49
   0  21   6    0.08    3.49
   0  21   6    0.08    2.25
   0  21   7   26.23    3.58
   0  21   7   28.16    2.76
   0  21   8   67.00    4.62
   0  21   8   77.55    4.20
   0  21   9  117.09    5.90
   0  21   9  116.58    5.57
   0  21  10    4.09    1.64
   0  21 -11   21.36    2.47
   0  22   0  584.72   25.40
   0  22   0  601.88   24.47
   0  22   1    5.23    3.60
   0  22  -1    6.51    3.55
   0  22  -1    2.41    1.95
   0  22   1    9.22    2.16
   0  22   2   37.45    2.88
   0  22   3  178.61    8.02
   0  22   4   43.36    4.49
   0  22  -4   39.59    3.70
   0  22   5  100.88    6.35
   0  22   5  116.37    5.47
   0  22   6   48.94    4.15
   0  22   6   57.75    3.36
   0  22   7  101.67    5.88
   0  22   7  122.72    5.50
   0  22   8   12.22    2.22
   0  22   8   14.79    1.93
   0  22   9   10.04    1.56
   0  22  10  132.95    5.78
   0  22  11    6.94    0.87
   0  23   0    0.91    2.80
   0  23  -1    1.40    2.67
   0  23   1    1.17    2.81
   0  23   1    2.58    1.78
   0  23  -2   -0.21    2.43
   0  23   2    2.24    2.80
   0  23   2    1.07    1.76
   0  23  -3    3.89    2.19
   0  23   3    1.84    1.73
   0  23   4   40.64    3.65
   0  23   4   46.17    2.83
   0  23   5    9.25    2.50
   0  23   5   11.24    1.74
   0  23   6   35.55    3.00
   0  23   6   45.94    2.63
   0  23   7    2.37    1.62
   0  23   7    2.56    1.41
   0  23   8   17.28    1.57
   0  23   9    1.83    0.88
   0  24   0   35.02    2.82
   0  24  -1   58.51    3.40
   0  24   1   53.84    3.54
   0  24   2    5.13    1.96
   0  24   2    1.04    1.21
   0  24   3   -0.65    1.22
   0  24   4    4.08    1.23
   0  24   5   22.48    1.95
   0  24   5   17.58    1.58
   1   0 -23    1.21    0.83
   1   0 -22   51.20    2.88
   1   0 -21   -3.82    2.10
   1   0 -20   11.45    2.47
   1   0 -19    3.80    2.71
   1   0 -18  241.83   11.22
   1   0 -17    1.23    2.97
   1   0 -17    0.25    4.84
   1   0 -16  100.16    9.17
   1   0 -16   96.32    6.06
   1   0 -15   -2.21    3.03
   1   0 -15   -2.75    4.97
  -1   0  15    2.39    6.75
   1   0 -14   10.66    2.87
   1   0 -14   10.03    4.96
  -1   0  14    6.76    6.03
   1   0 -13    0.46    2.54
  -1   0  13    0.34    5.38
   1   0 -13   -2.42    4.58
   1   0 -12  465.52   19.97
  -1   0  12  420.83   23.90
  -1   0  11    3.49    4.38
   1   0 -11   -1.28    3.57
  -1   0  10   39.64    6.02
   1   0 -10   53.77    5.33
  -1   0   9    1.55    3.73
   1   0  -9    0.88    2.74
  -1   0   8 1694.82   75.05
   1   0  -8 1875.58   74.07
   1   0  -7   -0.12    2.13
   1   0  -6   66.98    4.77
   1   0  -5   -0.51    1.61
   1   0  -4 1430.49   58.10
   1   0  -3   -0.15    1.01
   1   0  -3   -0.29    1.12
   1   0  -2    2.07    0.90
   1   0  -2    2.94    1.01
   1   0  -1    0.41    0.68
   1   0  -1   -0.06    0.62
   1   0   0  200.92    9.26
   1   0   0  236.61    9.21
   1   0   1    0.15    0.72
   1   0   2 9999.00  396.52
   1   0   3    0.06    1.20
   1   0   4    8.87    0.55
   1   0   4   10.17    1.97
   1   0   5    0.31    0.33
  -1   0  -5    1.64    1.91
  -1   0  -6 1123.84   42.78
   1   0   6  998.99   40.18
   1   0   7    0.75    0.50
  -1   0  -7   -0.30    2.63
  -1   0  -8  122.92    8.33
   1   0   8  118.68    5.06
  -1   0  -9    0.21    3.50
   1   0  10   16.59    5.01
  -1   0 -11    1.21    2.26
   1   0  11   -3.17    4.48
  -1   0 -12 1236.37   49.69
   1   0  12 1132.24   53.79
  -1   0 -13   -0.24    2.96
   1   0  13   -2.27    5.66
  -1   0 -14    3.90    3.40
   1   0  14    3.47    6.11
  -1   0 -15    1.52    3.32
   1   0  15   -2.53    6.25
  -1   0 -16   36.93    4.43
   1   0  16   17.82    7.00
  -1   0 -17    0.23    3.41
  -1   0 -18    0.34    3.25
  -1   0 -19   -4.08    2.78
  -1   0 -20   82.64    4.57
  -1   0 -21    1.80    1.58
  -1   0 -22   21.30    1.54
   1  -1 -23    3.95    0.84
   1  -1 -22    0.05    1.44
   1  -1 -21   74.56    4.07
   1  -1 -20   14.47    2.52
   1  -1 -19   64.32    4.47
   1  -1 -18    2.85    2.94
   1  -1 -17   12.50    3.39
   1  -1 -17   13.79    5.38
   1  -1 -16  244.57   11.61
   1  -1 -16  265.76   15.32
   1  -1 -15   73.37    5.07
  -1  -1  15   65.67    9.86
   1  -1 -15   87.04    8.27
   1  -1 -14  157.97    7.97
  -1  -1  14  145.41   12.87
   1  -1 -14  159.91   11.10
   1  -1 -13   97.79    5.66
  -1  -1  13   82.81    9.47
   1  -1 -12    2.62    3.99
  -1  -1  12    0.90    4.74
   1  -1 -12    2.03    2.16
  -1  -1  11    4.30    4.40
   1  -1 -11    1.83    3.29
  -1  -1  10  218.88   13.70
   1  -1 -10  246.48   12.97
  -1  -1   9  161.17   10.90
   1  -1  -9  183.97   10.25
  -1  -1   8  172.60   10.82
   1  -1  -8  183.18    9.98
   1  -1  -7   48.92    4.32
   1  -1  -6  296.45   14.00
   1  -1  -5  573.22   24.47
   1  -1  -4   44.97    3.21
   1  -1  -3    0.70    1.11
   1  -1  -3    0.46    1.18
   1  -1  -2 1083.46   41.66
   1  -1  -2  977.21   41.69
   1  -1  -1   11.16    1.11
   1  -1  -1   12.02    1.11
   1  -1   0    1.00    0.62
   1  -1   0    1.02    0.57
   1  -1   1  176.16    7.76
   1  -1   2 2402.49   96.02
   1  -1   3    2.31    1.35
   1   1   3    2.90    0.50
   1  -1   4  249.96   11.24
   1   1   4  238.86    9.85
  -1  -1  -5   20.50    2.75
   1   1   5   21.63    1.29
  -1  -1  -6   99.33    6.27
   1   1   6   92.54    4.18
  -1  -1  -7  268.45   12.84
   1   1   7  236.39   10.05
  -1  -1  -8  203.43   11.25
   1   1   8  190.18    8.19
  -1  -1  -9   92.06    7.52
   1  -1  10   -0.93    4.03
   1  -1  11   82.41    8.58
  -1  -1 -11   88.13    5.18
   1  -1  12  127.05   11.05
  -1  -1 -12  152.88    7.73
   1  -1  13  120.64   10.83
  -1  -1 -13  121.57    7.01
   1  -1  14   10.06    6.26
  -1  -1 -14   14.77    3.49
   1  -1  15   28.90    7.57
  -1  -1 -15   44.22    4.63
   1  -1  16   20.33    7.06
  -1  -1 -16   15.94    5.74
  -1  -1 -16   21.49    3.84
  -1  -1 -17   48.42    4.50
  -1  -1 -18   76.00    5.31
  -1  -1 -19   60.40    4.33
  -1  -1 -20   62.24    3.89
  -1  -1 -21   47.35    2.83
  -1  -1 -22    5.77    1.08
   1   2 -23    1.80    0.96
   1   2 -23    1.30    0.73
   1  -2 -23    2.32    0.73
   1  -2 -22  114.41    5.16
   1  -2 -21    7.34    2.00
   1  -2 -20    8.25    2.30
   1  -2 -19   37.16    3.54
   1  -2 -18   40.55    3.80
   1   2 -17  164.90   11.61
   1  -2 -17  168.64   11.60
   1  -2 -17  158.99    8.25
   1   2 -16    7.09    5.08
   1  -2 -16   10.39    5.17
   1  -2 -16    3.92    2.95
   1   2 -15  123.20    9.85
   1  -2 -15  119.79    9.73
   1  -2 -15  134.74    6.87
   1   2 -15  113.15    6.81
  -1   2  15  119.10   12.16
  -1  -2  15  107.19   11.73
   1  -2 -14   95.51    8.68
   1   2 -14   97.51    8.51
  -1   2  14   88.65   10.38
  -1  -2  14   78.69   10.15
   1  -2 -14   91.48    5.58
   1   2 -14   94.42    5.63
   1   2 -13   20.56    5.10
   1  -2 -13   17.34    4.65
  -1  -2  13   10.49    5.50
  -1   2  13   17.48    5.99
   1   2 -13   12.09    2.73
   1  -2 -13   15.60    2.84
  -1   2  12  558.31   32.26
  -1  -2  12  626.68   32.88
   1  -2 -12  744.29   31.77
   1   2 -12  717.73   28.45
   1  -2 -12  675.13   28.44
  -1  -2  11   64.38    7.31
  -1   2  11   60.16    7.31
   1  -2 -11   74.70    6.64
  -1   2  10  127.67    9.64
  -1  -2  10  107.29    9.29
   1  -2 -10  136.04    8.58
  -1   2   9    4.18    3.91
  -1  -2   9    0.44    3.78
   1  -2  -9   10.11    3.22
  -1   2   8  119.13    8.95
  -1  -2   8  118.18    9.00
   1   2  -7  367.22   17.19
   1  -2  -7  383.49   17.44
   1   2  -6    0.30    1.86
   1  -2  -6    3.42    2.02
   1   2  -5  204.79    9.71
   1  -2  -5  194.35    9.66
   1   2  -4  461.29   20.46
   1  -2  -4  500.21   20.55
   1   2  -3  322.29   14.74
   1  -2  -3  342.41   14.81
   1   2  -3  345.18   14.66
   1  -2  -3  366.14   14.72
   1  -2  -2 4889.71  208.13
   1   2  -2 5134.96  208.12
   1   2  -2 5123.23  208.00
   1  -2  -1    1.09    0.71
   1   2  -1    1.11    0.66
   1  -2  -1    0.49    0.69
   1   2  -1    0.92    0.74
   1   2   0 1804.50   68.40
   1  -2   0 1850.85   68.39
   1  -2   0 1693.80   68.47
   1   2   1    3.71    0.96
   1  -2   1    4.77    1.01
  -1   2  -2   79.19    3.39
   1   2   2   78.90    4.17
   1   2   2   86.87    3.73
   1   2   3    2.88    0.64
   1   2   3    2.99    1.34
   1  -2   3    1.83    1.36
   1   2   4    1.71    0.65
  -1   2  -4    0.83    0.49
   1  -2   4    0.08    1.42
   1   2   4    0.99    1.43
   1   2   5    5.33    2.08
   1  -2   5    4.88    1.95
   1   2   5    6.28    0.91
  -1   2  -5    3.36    2.00
  -1  -2  -5    5.22    2.05
   1   2   6   44.72    2.47
  -1  -2  -6   43.80    4.18
   1   2   7  202.45    8.76
  -1  -2  -7  201.05   11.19
   1   2   8  345.69   14.45
  -1  -2  -8  337.04   17.27
   1   2   9  202.98    8.91
  -1  -2  -9  215.86   12.35
   1  -2   9  199.27   11.93
   1   2   9  193.86   11.86
   1  -2  10  735.28   33.86
   1   2  10  726.11   33.70
   1   2  11  184.55   12.57
   1  -2  11  173.47   12.38
  -1  -2 -11  189.31    8.93
  -1   2 -11  182.41    8.91
   1   2  12    9.09    5.31
   1  -2  12   12.97    5.51
  -1  -2 -12   13.64    3.01
  -1   2 -12   14.65    2.98
   1  -2  13   -0.32    5.75
   1   2  13    3.22    5.66
  -1   2 -13    4.99    3.08
  -1  -2 -13    4.89    3.08
   1   2  14    3.10    6.13
   1  -2  14    1.38    6.07
  -1  -2 -14   -0.90    3.22
  -1   2 -14    2.15    3.10
   1   2  15   47.55    8.15
  -1  -2 -15   52.70    4.87
  -1   2 -16   21.25    5.68
   1   2  16   12.16    6.60
   1  -2  16   23.37    7.40
  -1  -2 -16   19.15    5.63
  -1  -2 -16   23.48    3.66
  -1  -2 -17    9.23    3.40
  -1  -2 -18   -0.65    3.24
  -1  -2 -19   67.94    4.54
  -1  -2 -20   67.10    3.97
  -1  -2 -21   26.94    2.11
  -1  -2 -22   10.70    1.15
  -1   2 -22   12.22    1.18
   1   3 -23   36.07    1.95
   1  -3 -22   12.18    1.46
   1   3 -22   11.52    1.48
   1   3 -21   10.96    1.97
   1  -3 -21   12.58    2.03
   1  -3 -20   76.36    4.35
   1   3 -20   76.91    4.28
   1   3 -19   51.45    3.77
   1  -3 -19   49.04    3.79
   1  -3 -18   62.38    4.47
   1   3 -18   65.50    4.51
   1  -3 -17   -0.73    4.81
   1   3 -17    2.18    4.62
   1  -3 -17   -1.36    2.96
   1   3 -17    1.12    2.80
   1   3 -16  191.60   13.02
   1  -3 -16  208.34   13.20
   1   3 -16  197.39    9.72
   1  -3 -16  202.40    9.69
   1   3 -15    4.69    4.86
   1  -3 -15    9.43    5.16
   1   3 -15    5.68    2.97
   1  -3 -15    6.02    2.89
  -1  -3  14   99.57   10.85
  -1   3  14  101.41   10.74
   1   3 -14  120.19    9.31
   1  -3 -14  113.32    9.14
   1  -3 -14  109.55    6.27
   1   3 -14  114.15    6.31
  -1   3  13  147.61   12.59
  -1  -3  13  164.23   12.99
   1   3 -13  192.52   11.85
   1  -3 -13  191.69   11.78
   1  -3 -13  182.95    8.77
   1   3 -13  179.75    8.78
  -1   3  12   48.32    7.17
  -1  -3  12   43.42    7.20
   1  -3 -12   64.83    6.66
   1   3 -12   60.22    6.40
   1  -3 -12   53.49    3.96
   1   3 -12   57.77    3.91
  -1  -3  11   59.18    7.30
  -1   3  11   63.30    7.24
   1  -3 -11   67.83    6.51
   1   3 -11   74.32    6.50
  -1   3  10   64.53    7.22
  -1  -3  10   55.79    6.95
   1  -3 -10   76.44    6.20
   1   3 -10   80.05    6.32
  -1   3   9   28.59    5.01
  -1  -3   9   37.16    5.24
   1  -3  -9   35.26    4.53
   1   3  -9   30.06    4.15
  -1   3   8   30.02    4.72
  -1  -3   8   32.01    4.79
   1  -3  -8   29.60    3.90
   1   3  -8   28.40    3.82
   1  -3  -7    5.91    2.58
   1   3  -7    0.70    2.27
   1   3  -6  551.75   25.06
   1  -3  -6  615.73   25.27
   1  -3  -5  990.65   41.29
   1   3  -5  996.85   41.13
   1   3  -4   55.01    3.78
   1  -3  -4   60.92    3.77
   1   3  -3   13.79    1.77
   1  -3  -3   10.30    1.59
   1  -3  -2 3656.14  128.62
   1   3  -2 3142.01  128.44
   1  -3  -2 3372.17  128.37
   1   3  -2 2867.92  128.25
   1  -3  -1   35.08    1.98
   1   3  -1   33.27    1.95
   1  -3  -1   35.96    2.11
   1   3  -1   33.41    2.07
   1   3   0 3301.82  139.82
   1  -3   0 3622.36  139.95
   1   3   0 3321.58  139.91
   1   3   1  431.22   18.14
   1  -3   1  449.57   18.19
  -1   3  -2  414.99   16.42
   1   3   2  397.81   16.79
   1   3   2  371.60   17.01
   1  -3   2  438.06   17.15
   1   3   3   69.97    3.65
  -1   3  -3   83.35    3.75
   1  -3   3   84.76    4.38
   1   3   3   77.61    4.29
  -1   3  -4  615.90   24.74
   1   3   4  601.45   24.94
   1  -3   4  659.36   25.98
   1   3   4  592.09   25.78
   1   3   5   45.17    2.55
  -1  -3  -5   43.25    3.75
  -1   3  -5   44.28    3.82
   1   3   5   41.54    3.56
   1  -3   5   44.97    3.72
   1   3   6    2.51    2.28
   1  -3   6    2.30    2.53
  -1   3  -6    1.58    2.28
   1   3   6    2.60    1.06
  -1  -3  -6    2.75    2.38
   1   3   7  120.18    5.69
  -1   3  -7  122.52    7.89
  -1  -3  -7  117.78    7.73
   1  -3   7  108.84    7.62
   1   3   7  121.57    7.63
   1   3   8  105.88    5.22
  -1  -3  -8  117.43    7.83
  -1   3  -8  101.74    7.62
   1   3   8   90.95    7.44
   1  -3   8  104.25    7.55
   1   3   9  121.35    6.00
  -1  -3  -9  131.21    9.12
  -1   3  -9  132.57    9.09
   1  -3   9  116.43    8.96
   1   3   9  123.87    8.83
   1   3  10  687.57   30.53
   1  -3  10  618.45   30.22
   1   3  10  641.39   26.64
   1  -3  11    5.56    4.99
   1   3  11    1.31    4.75
  -1   3 -11    5.25    2.45
  -1  -3 -11    7.26    2.48
  -1  -3 -12  228.34   10.67
  -1   3 -12  238.17   10.71
   1  -3  12  186.59   13.99
   1   3  12  191.88   13.96
  -1   3 -13  213.51   10.17
  -1  -3 -13  216.96   10.22
   1   3  13  182.88   13.89
   1  -3  13  178.57   13.83
  -1  -3 -14   53.07    4.53
  -1   3 -14   49.93    4.61
   1  -3  14   44.77    8.20
   1   3  14   40.91    7.88
  -1   3 -15    5.72    3.46
  -1  -3 -15    5.63    3.49
   1  -3  15    2.85    5.96
   1   3  15    2.12    6.22
  -1  -3 -16   14.34    3.52
  -1   3 -16   11.59    3.61
   1   3  16    7.03    6.10
   1  -3  16    2.84    5.96
  -1   3 -16    6.33    5.05
  -1  -3 -16    9.09    5.14
  -1  -3 -17   60.10    4.73
  -1   3 -17   55.27    4.80
  -1   3 -18   54.10    4.22
  -1  -3 -18   49.77    4.29
  -1  -3 -19   -1.93    2.60
  -1   3 -19    1.00    2.56
  -1   3 -20   29.88    2.70
  -1  -3 -20   29.89    2.58
  -1   3 -21    3.76    1.55
  -1  -3 -21    3.55    1.41
  -1   3 -21    3.40    1.43
  -1   3 -22   11.08    1.04
  -1  -3 -22    9.41    0.99
   1  -4 -22    2.82    1.12
   1   4 -22    3.41    1.15
   1  -4 -21  109.52    5.18
   1   4 -21  111.37    5.21
   1   4 -20   17.57    2.57
   1  -4 -20   18.01    2.54
   1   4 -19   44.14    3.48
   1  -4 -19   39.85    3.38
   1  -4 -18  197.54    9.35
   1   4 -18  198.39    9.35
   1  -4 -17   23.38    3.23
   1   4 -17   24.00    3.38
   1  -4 -17   23.96    5.59
   1   4 -17   20.36    5.46
  -1   4  17   13.47    6.52
  -1  -4  17   14.40    6.67
   1   4 -16    2.74    2.84
   1  -4 -16    4.52    2.98
   1   4 -16    8.80    4.96
   1  -4 -16    4.17    5.00
   1  -4 -15   23.86    3.42
   1   4 -15   21.33    3.29
   1   4 -15   18.57    5.43
   1  -4 -15   22.76    5.82
  -1   4  14   17.22    3.64
   1  -4 -14   26.72    5.64
   1   4 -14   21.37    5.52
   1  -4 -14   23.57    3.23
   1   4 -14   25.54    3.33
  -1   4  14   23.33    7.21
  -1  -4  14   17.72    6.91
   1  -4 -13  255.61   11.49
   1   4 -13  242.32   11.45
   1   4 -13  261.88   14.75
   1  -4 -13  286.54   15.00
  -1   4  13  220.85   16.26
  -1  -4  13  239.09   16.68
   1  -4 -12    1.66    4.13
   1   4 -12   -1.43    3.87
  -1  -4  12    2.77    5.02
  -1   4  12    2.42    4.96
   1   4 -12   -0.43    2.25
   1  -4 -12    0.67    2.30
  -1   4  11  460.67   24.21
  -1  -4  11  458.99   24.26
   1  -4 -11  520.12   23.36
   1   4 -11  472.46   22.80
  -1   4  10  134.73    8.14
  -1  -4  10  152.31   10.55
  -1   4  10  143.16   10.38
   1  -4 -10  165.68    9.95
  -1  -4   9  335.67   18.45
  -1   4   9  331.66   18.35
   1   4  -9  364.51   17.45
   1  -4  -9  391.26   17.55
  -1   4   8  315.27   16.65
  -1  -4   8  311.13   16.67
   1  -4  -8  348.11   15.98
   1   4  -8  325.34   15.76
  -1   4   7  242.08   12.98
  -1  -4   7  235.84   12.97
   1   4  -7  232.77   11.88
   1  -4  -7  243.23   11.92
   1   4  -6   58.89    4.54
   1  -4  -6   64.01    4.55
   1   4  -5  535.63   24.45
   1  -4  -5  615.77   24.67
   1  -4  -4  280.35   11.92
   1   4  -4  243.09   11.75
   1   4  -3  840.90   37.72
   1  -4  -3 1024.95   37.96
   1  -4  -2  153.50    6.54
   1  -4  -2  152.80    6.63
   1   4  -2  145.16    6.56
   1   4  -1  381.91   16.44
   1   4  -1  380.21   16.28
   1  -4  -1  398.87   16.30
   1   4   0  653.52   27.73
   1  -4   0  720.00   27.78
   1   4   1   64.27    3.23
  -1   4  -1   57.31    2.91
   1  -4   1   67.83    3.23
   1   4   1   60.37    3.16
   1  -4   2  409.92   17.93
   1   4   2  432.30   17.95
  -1   4  -2  424.32   17.37
   1   4   2  457.74   17.75
   1   4   2  415.90   17.85
   1   4   3  366.64   15.48
   1  -4   3  360.10   15.88
   1   4   3  353.37   15.89
  -1   4  -3  397.25   15.54
  -1   4  -4   72.49    3.57
   1   4   4   70.46    3.73
  -1   4  -4   75.45    4.62
  -1  -4  -4   69.70    4.51
   1   4   4   67.98    4.31
   1  -4   4   72.94    4.43
   1   4   5  275.26   12.03
  -1  -4  -5  265.04   13.19
  -1   4  -5  287.29   13.42
   1   4   5  278.02   12.99
   1  -4   5  299.68   13.18
   1   4   6  544.40   22.59
  -1   4  -6  546.46   24.33
  -1  -4  -6  569.03   24.36
   1   4   6  522.59   23.91
   1  -4   6  537.93   23.92
   1   4   7  386.98   16.37
  -1   4  -7  374.03   18.35
  -1  -4  -7  378.67   18.36
   1  -4   7  385.64   18.33
   1   4   7  384.56   18.11
   1   4   8   99.97    5.14
  -1  -4  -8   89.72    7.35
  -1   4  -8   84.95    7.18
   1   4   8  103.64    7.28
   1  -4   8   94.57    7.25
   1   4   9  565.73   23.64
   1  -4   9  535.47   26.40
   1   4   9  578.63   26.55
  -1   4  -9  566.95   26.64
   1   4  10   31.12    2.68
   1   4  10   27.85    5.38
   1  -4  10   23.47    5.27
   1  -4  11  181.76   12.73
  -1  -4 -11  205.47    9.23
  -1   4 -11  186.75    9.22
  -1  -4 -12   11.93    2.90
  -1   4 -12   12.64    3.00
   1   4  12   12.72    5.60
   1  -4  12   14.15    5.72
  -1  -4 -13   45.03    4.08
  -1   4 -13   42.27    4.04
   1   4  13   30.60    6.86
   1  -4  13   29.58    6.96
   1   4  14   69.84    8.99
   1  -4  14   75.21    9.38
  -1  -4 -14   92.29    5.90
  -1   4 -14   91.03    5.78
   1   4  15  112.66   10.95
   1  -4  15  115.32   11.19
  -1  -4 -15  128.80    7.19
  -1   4 -15  133.34    7.33
   1  -4  16   75.49    9.40
   1   4  16   72.93    9.24
  -1  -4 -16   87.78    5.70
  -1   4 -16   85.08    5.50
  -1   4 -16   76.79    8.06
  -1  -4 -16   77.40    8.20
  -1   4 -17  248.00   11.52
  -1  -4 -17  242.89   11.56
  -1   4 -18    0.18    2.95
  -1  -4 -18   -1.26    2.85
  -1   4 -19   41.29    3.44
  -1  -4 -19   45.68    3.47
  -1  -4 -20   72.26    3.92
  -1   4 -20   71.74    3.94
  -1   4 -21   73.94    3.52
  -1   4 -21   64.55    3.36
  -1  -4 -21   67.13    3.36
   1   5 -22    3.50    1.52
   1  -5 -22    2.83    0.92
   1   5 -22    2.21    0.94
   1   5 -21    1.75    1.51
   1  -5 -21    1.27    1.46
   1   5 -20   35.00    2.87
   1  -5 -20   39.48    2.89
   1  -5 -19  177.01    8.19
   1   5 -19  180.88    8.23
   1   5 -18   29.27    3.10
   1  -5 -18   28.18    3.09
  -1  -5  17   91.65   10.87
  -1   5  17  106.15   11.14
   1  -5 -17  146.44    7.05
   1   5 -17  138.38    7.01
   1   5 -16   21.07    3.20
   1  -5 -16   20.80    3.12
   1   5 -16   24.61    5.72
   1  -5 -16   19.48    5.64
   1   5 -15   10.64    2.85
   1  -5 -15    8.50    2.83
   1   5 -15    5.48    5.00
   1  -5 -15    5.52    4.96
   1  -5 -14   98.67    5.76
   1   5 -14   97.29    5.73
  -1   5  14   93.04    6.72
   1  -5 -14   99.04    8.73
   1   5 -14  110.95    8.79
   1  -5 -13  237.05   14.31
   1   5 -13  263.66   14.47
  -1   5  13  234.14   12.68
  -1   5  13  236.40   16.03
  -1  -5  13  239.09   16.29
   1   5 -13  249.46   11.26
   1  -5 -13  250.47   11.31
   1  -5 -12  148.79    9.99
   1   5 -12  148.05    9.90
  -1  -5  12  141.77   11.43
  -1   5  12  146.76   11.35
   1  -5 -12  139.41    7.10
   1   5 -12  136.12    7.08
  -1   5  11  267.22   16.40
  -1  -5  11  257.17   16.39
   1  -5 -11  306.56   15.63
   1   5 -11  314.56   15.53
   1   5 -10   13.97    3.79
   1  -5 -10   12.70    3.97
  -1   5  10   18.03    4.74
  -1  -5  10   11.94    4.56
  -1   5  10   10.09    3.12
   1  -5  -9  156.97    9.00
   1   5  -9  143.83    8.62
  -1   5   9  117.89    8.96
  -1  -5   9  107.06    8.93
  -1   5   9  140.62    7.85
  -1   5   8  208.45   12.12
  -1  -5   8  197.32   12.08
   1  -5  -8  241.37   11.58
   1   5  -8  204.03   11.26
  -1  -5   7  473.14   22.00
  -1   5   7  453.46   21.74
   1   5  -7  443.42   20.80
   1  -5  -7  500.92   21.27
   1   5  -6   80.79    5.38
   1  -5  -6   91.63    5.68
   1  -5  -5  618.68   25.17
   1   5  -5  558.83   24.95
   1  -5  -4  356.25   15.09
   1   5  -4  328.03   14.92
   1   5  -3  164.71    8.04
   1  -5  -3  185.00    8.19
   1  -5  -2  174.01    7.01
   1   5  -2  134.79    6.86
   1  -5  -2  165.62    6.92
   1   5  -2  145.06    6.83
   1   5  -1  283.90   12.63
   1  -5  -1  304.54   12.43
   1   5  -1  287.00   12.41
   1   5   0   55.70    2.95
  -1   5   0   53.44    3.01
  -1   5  -1  414.87   17.02
   1   5   1  390.86   17.05
   1  -5   1  438.78   17.13
   1   5   2  748.23   29.95
  -1   5  -2  729.40   29.57
   1  -5   2  712.60   29.97
  -1   5  -2  807.46   30.17
   1   5   2  684.94   29.90
   1   5   3   45.13    2.68
  -1   5  -3   45.50    2.79
   1  -5   3   44.65    2.82
   1   5   3   38.57    2.77
   1   5   4   29.60    2.68
   1  -5   4   32.79    2.71
  -1   5  -4   31.10    2.99
  -1  -5  -4   30.97    2.89
   1   5   4   27.46    2.34
  -1   5  -4   29.79    2.21
   1  -5   5  208.99   10.16
   1   5   5  206.95   10.18
   1   5   5  219.78    9.45
  -1   5  -5  191.36   10.37
  -1  -5  -5  198.47   10.47
   1   5   6  344.01   16.08
   1  -5   6  336.08   16.09
   1   5   6  354.91   14.97
  -1  -5  -6  339.85   16.41
  -1   5  -6  341.52   16.51
   1  -5   7  404.04   19.38
   1   5   7  395.23   19.23
   1   5   7  427.31   17.84
  -1  -5  -7  394.74   19.62
  -1   5  -7  436.28   19.91
   1  -5   8   58.12    5.75
   1   5   8   54.56    5.44
  -1   5  -8   63.27    6.00
  -1  -5  -8   60.70    5.91
   1   5   8   60.68    3.93
   1  -5   9   23.93    4.80
   1   5   9   17.27    4.48
   1   5   9   24.98    2.58
   1  -5  10   15.04    4.86
   1   5  10   19.89    5.10
   1   5  10   17.79    2.45
   1   5  11  137.53   10.62
   1  -5  11  138.44   11.01
  -1   5 -11  150.42    7.69
  -1  -5 -11  161.99    7.75
   1   5  12  279.83   16.98
   1  -5  12  274.32   17.10
  -1  -5 -12  297.84   13.16
  -1   5 -12  283.88   13.09
   1  -5  13  102.24   10.52
   1   5  13  119.32   10.58
  -1   5 -13  133.17    7.11
  -1  -5 -13  130.33    7.09
   1  -5  14    3.38    6.08
   1   5  14   -1.97    5.84
  -1   5 -14    2.61    3.14
  -1  -5 -14   -0.16    3.02
  -1  -5 -15   -1.96    4.67
   1   5  15    4.68    5.72
   1  -5  15    2.75    6.07
  -1   5 -15   -1.47    4.68
  -1  -5 -15    3.07    3.08
  -1   5 -15    3.29    3.29
  -1  -5 -16    5.58    4.89
  -1   5 -16    6.58    5.04
   1  -5  16    6.73    5.64
   1   5  16    6.24    5.75
  -1  -5 -16    6.48    3.04
  -1   5 -16    7.66    3.25
  -1   5 -17  122.01    6.83
  -1  -5 -17  126.65    6.77
  -1  -5 -18    3.92    2.73
  -1   5 -18    1.55    2.52
  -1   5 -19   19.91    2.58
  -1  -5 -19   18.83    2.48
  -1   5 -20   10.70    2.15
  -1   5 -20    9.98    1.78
  -1  -5 -20    6.73    1.70
  -1   5 -21    2.69    1.33
  -1   5 -21    0.97    1.08
   1   6 -22   70.11    3.50
   1   6 -21    2.87    1.31
   1  -6 -21    3.56    1.27
  -1   6  21    5.22    1.23
   1   6 -20   -1.18    1.86
   1  -6 -20   -0.80    1.75
   1   6 -19   15.13    2.49
   1  -6 -19   12.50    2.39
   1   6 -18    4.88    2.35
   1  -6 -18    6.71    2.39
   1   6 -17  106.86    5.89
   1  -6 -17  110.07    5.86
   1   6 -16  192.13   12.57
   1  -6 -16  234.45   13.09
  -1  -6  16  148.07   13.53
  -1   6  16  143.39   13.26
   1   6 -16  203.81    9.46
   1  -6 -16  216.56    9.51
   1   6 -15   23.20    3.22
   1  -6 -15   28.74    3.33
   1   6 -15   29.36    5.81
   1  -6 -15   29.82    5.67
   1  -6 -14   94.70    5.35
  -1   6  14   89.03    6.60
   1   6 -14   86.41    5.29
   1   6 -14   93.42    8.32
   1  -6 -14  101.56    8.60
   1  -6 -13    3.31    4.37
   1   6 -13    7.83    4.63
  -1   6  13    6.74    5.68
  -1  -6  13    0.70    5.66
   1  -6 -13    3.37    2.38
   1   6 -13    3.28    2.43
  -1   6  13    7.09    3.41
   1   6 -12   58.17    6.56
   1  -6 -12   71.72    6.76
  -1   6  12   55.86    5.54
  -1  -6  12   52.43    7.56
  -1   6  12   58.56    7.65
   1   6 -12   62.58    4.11
   1  -6 -12   64.86    4.09
   1   6 -11   41.68    5.20
   1  -6 -11   50.87    5.86
  -1  -6  11   41.40    6.53
  -1   6  11   40.35    6.14
   1  -6 -11   41.11    3.15
   1   6 -11   36.62    3.14
   1   6 -10  230.86   12.38
  -1  -6  10  205.84   13.40
  -1   6  10  195.13   13.00
  -1   6  10  211.20   11.36
   1   6  -9   88.12    6.44
   1  -6  -9   91.50    6.79
  -1   6   9   66.88    6.84
  -1  -6   9   71.45    7.13
  -1   6   9   78.59    5.96
   1   6  -8  629.92   28.44
   1  -6  -8  681.45   28.72
  -1  -6   8  570.07   29.18
  -1   6   8  595.57   29.15
  -1   6   8  733.28   28.52
   1  -6  -7  899.97   39.75
   1   6  -7  910.07   39.66
  -1  -6   7  914.04   40.63
  -1   6   7  917.87   40.46
  -1  -6   6   25.61    3.68
  -1   6   6   29.19    3.71
   1  -6  -6   24.39    3.15
   1   6  -6   21.53    2.91
   1   6  -5    5.40    1.90
   1  -6  -5    7.78    2.08
   1   6  -4  598.31   27.07
   1  -6  -4  713.90   27.39
   1   6  -3    4.77    1.45
   1  -6  -3    4.60    1.44
   1   6  -2  519.38   22.27
   1  -6  -2  578.78   22.34
   1   6  -1  102.07    4.69
   1  -6  -1  103.60    4.68
  -1   6   1  107.83    5.20
   1   6  -1   94.03    4.81
  -1   6   0   42.25    2.69
   1   6   0   44.21    2.48
   1  -6   0   49.57    2.52
  -1   6  -1    3.96    1.03
   1  -6   1    5.14    1.02
  -1   6  -1    3.14    1.73
   1   6   1    4.42    1.00
   1   6   2  281.94   11.90
  -1   6  -2  266.69   11.45
   1   6   2  248.98   11.56
   1  -6   2  275.78   11.67
  -1   6  -2  298.85   12.16
   1   6   3  130.12    6.52
  -1   6  -3  151.28    6.66
   1  -6   3  133.02    6.63
  -1  -6  -3  142.30    6.88
  -1   6  -3  119.89    5.97
   1   6   3  140.62    6.51
  -1   6  -3  133.99    6.82
  -1   6  -4    1.76    1.39
   1   6   4    2.66    1.56
   1  -6   4    1.46    1.50
  -1  -6  -4    1.57    1.69
   1   6   4    1.07    1.38
  -1   6  -4    1.39    1.77
   1   6   5  268.52   13.13
   1  -6   5  275.45   13.21
   1   6   5  305.36   12.75
  -1   6  -5  284.64   13.78
  -1  -6  -5  290.64   13.78
   1  -6   6  627.86   26.80
   1   6   6  599.43   26.69
  -1  -6  -6  611.51   27.34
  -1   6  -6  592.42   27.24
   1   6   6  633.82   25.89
   1   6   7    1.40    2.79
   1  -6   7    3.75    2.91
  -1   6  -7    2.41    2.85
   1   6   7    2.11    1.85
  -1  -6  -7   -0.69    2.76
   1   6   8  859.82   38.77
   1  -6   8  862.88   38.82
   1   6   8  926.38   37.17
   1  -6   9    5.56    4.14
   1   6   9    2.98    3.50
   1   6   9    4.50    2.17
  -1   6 -10  717.72   29.07
   1   6  10  644.30   32.31
   1  -6  10  645.08   32.24
   1   6  10  722.58   29.71
  -1  -6 -11    3.26    2.47
  -1   6 -11    1.51    2.36
   1   6  11   -0.09    1.97
   1  -6  11    1.33    4.44
   1   6  11    1.28    4.52
   1  -6  12    7.02    5.09
   1   6  12    8.72    5.22
  -1   6 -12    7.81    2.81
  -1  -6 -12    8.27    2.85
   1  -6  13   20.86    6.45
   1   6  13   10.33    5.82
  -1  -6 -13   13.21    3.16
  -1   6 -13   14.72    3.32
   1   6  14    7.96    5.67
   1  -6  14    5.29    5.82
  -1   6 -14    3.06    3.08
  -1  -6 -14    6.06    3.07
  -1   6 -15  201.65   12.93
  -1  -6 -15  185.63   12.63
  -1   6 -15  210.63    9.96
  -1  -6 -15  216.53    9.94
   1  -6  15  165.99   13.70
   1   6  15  174.10   13.77
  -1  -6 -16   14.46    3.26
  -1   6 -16   13.67    3.33
  -1   6 -17    6.03    2.93
  -1  -6 -17    4.36    2.86
  -1  -6 -18   14.04    2.62
  -1   6 -18   12.68    2.68
  -1   6 -19   37.17    3.33
  -1   6 -19   31.28    2.69
  -1  -6 -19   30.06    2.62
  -1  -6 -20  190.34    8.36
  -1   6 -20  184.63    8.41
  -1   6 -21    1.00    1.13
   1   7 -22    5.11    1.25
   1  -7 -21   58.21    2.60
  -1   7  21   41.28    2.59
   1  -7 -20   40.03    2.48
   1   7 -20   39.04    2.52
   1   7 -19   27.31    2.56
   1  -7 -19   25.28    2.49
   1   7 -18   78.79    4.33
   1  -7 -18   68.89    4.26
   1  -7 -17   10.53    2.54
   1   7 -17    8.91    2.37
   1   7 -16   69.03    7.33
   1  -7 -16   81.12    7.55
  -1   7  16   56.29    8.17
   1   7 -16   74.64    4.54
   1  -7 -16   74.03    4.52
   1  -7 -15  190.38   11.81
   1   7 -15  172.39   11.54
   1  -7 -15  180.83    8.55
   1   7 -15  173.20    8.51
   1   7 -14    1.97    4.53
   1  -7 -14    2.00    4.29
  -1   7  14    2.14    3.24
   1  -7 -14    2.26    2.51
   1   7 -14    2.29    2.39
   1  -7 -13   80.50    4.79
  -1   7  13   84.89    6.56
   1   7 -13   74.96    4.75
   1  -7 -13   90.66    7.84
   1   7 -13   78.79    7.28
   1  -7 -12   30.64    2.90
   1   7 -12   27.67    2.93
  -1   7  12   30.37    4.40
  -1   7  12   23.54    5.99
  -1  -7  12   26.27    6.68
   1   7 -12   32.03    5.20
   1  -7 -12   29.94    5.26
   1  -7 -11  279.90   12.31
   1   7 -11  271.57   12.30
   1  -7 -11  304.26   15.39
   1   7 -11  284.81   14.92
  -1   7  11  268.47   16.29
  -1  -7  11  237.07   16.10
  -1   7  11  323.90   14.61
   1  -7 -10    8.75    3.86
   1   7 -10    5.85    3.35
  -1   7  10    3.30    3.41
  -1  -7  10    3.07    4.10
  -1   7  10    6.00    3.85
  -1   7  10    6.18    3.19
  -1   7   9   37.20    4.49
  -1   7   9   28.89    4.86
  -1  -7   9   28.68    5.16
   1  -7  -9   26.49    4.37
   1   7  -9   30.03    4.16
  -1   7   8   79.57    5.97
  -1   7   8   66.47    5.98
  -1  -7   8   68.87    6.33
   1   7  -8   57.97    5.21
   1  -7  -8   67.80    5.53
  -1   7   7   23.43    3.90
  -1  -7   7   16.60    3.48
  -1   7   7   18.59    3.54
   1  -7  -7   22.39    3.29
   1   7  -7   21.59    3.14
  -1   7   6    9.12    3.43
  -1  -7   6   11.59    3.15
  -1   7   6    9.35    2.81
   1   7  -6    8.92    2.35
   1  -7  -6    7.88    2.41
  -1   7   5  355.66   15.77
  -1   7   5  324.64   15.24
  -1  -7   5  313.51   15.34
   1   7  -5  316.72   14.60
   1  -7  -5  332.01   14.84
  -1   7   4   78.40    5.71
  -1  -7   4   79.04    5.13
  -1   7   4   79.67    4.97
   1   7  -4   75.48    4.54
   1  -7  -4   78.52    4.67
   1   7  -3   78.12    4.13
   1  -7  -3   83.37    4.19
  -1   7   3   79.43    5.60
  -1   7   3   86.68    4.81
   1  -7  -2  119.09    5.32
   1   7  -2  119.53    5.33
  -1   7   2  134.59    7.02
  -1   7   2  123.78    6.12
  -1   7   1    5.97    1.47
  -1   7   0   23.14    2.86
   1  -7   0   25.55    1.52
   1   7   0   19.85    1.49
  -1   7   0   23.14    1.97
  -1   7  -1  138.05    7.21
  -1   7  -1  137.70    6.44
   1   7   1  132.16    6.09
   1  -7   1  144.67    6.13
  -1  -7  -2   16.60    1.77
  -1   7  -2   17.61    1.90
  -1   7  -2   17.37    1.62
   1   7   2   20.05    2.16
   1   7   2   15.51    1.50
   1  -7   2   18.19    1.60
  -1   7  -2   20.58    2.49
  -1  -7  -3    8.84    1.83
  -1   7  -3    7.90    1.82
   1   7   3    8.37    1.79
  -1   7  -3    6.81    1.26
  -1   7  -3    9.47    2.02
   1  -7   3    6.89    1.54
   1   7   3    7.19    1.47
  -1  -7  -4  336.17   15.03
  -1   7  -4  325.96   15.02
   1   7   4  336.36   14.55
   1   7   4  303.93   14.43
  -1   7  -4  343.28   14.38
   1   7   4  303.77   14.29
   1  -7   4  341.31   14.45
   1  -7   5  167.68    8.57
   1   7   5  162.58    8.48
  -1  -7  -5  172.57    9.21
  -1   7  -5  152.99    9.04
   1   7   5  184.90    8.37
   1   7   6  499.61   22.38
   1  -7   6  475.32   22.32
  -1   7  -6  489.47   23.09
  -1  -7  -6  500.60   23.13
   1   7   6  557.50   21.99
   1   7   7    3.03    2.77
   1  -7   7    1.71    2.71
   1   7   7    0.81    1.91
   1   7   8  101.64    5.90
   1  -7   8  101.92    7.42
   1   7   8   87.97    7.04
  -1   7  -9  108.54    5.65
   1  -7   9  107.45    8.27
   1   7   9  102.75    8.15
   1   7   9  123.37    6.67
  -1   7 -10    2.71    2.17
  -1   7 -10    6.17    2.25
  -1  -7 -10    4.19    2.13
   1  -7  10    8.53    4.54
   1   7  10    6.09    4.20
   1   7  10    8.76    2.48
  -1  -7 -11  166.63    8.38
  -1   7 -11  176.39    8.39
  -1   7 -11  166.21    8.42
   1  -7  11  150.36   11.44
   1   7  11  180.93   11.90
   1   7  11  168.38    8.91
   1  -7  12   97.14    9.64
   1   7  12   98.73    9.50
  -1   7 -12  111.98    6.17
  -1  -7 -12  111.60    6.11
   1  -7  13   13.92    5.83
   1   7  13   26.76    6.37
  -1   7 -13   17.77    3.26
  -1  -7 -13   19.06    3.29
  -1   7 -14   94.31    8.66
  -1  -7 -14   89.97    8.42
   1   7  14   95.01    9.64
   1  -7  14   88.67    9.55
  -1   7 -14  107.23    6.23
  -1  -7 -14  121.46    6.28
  -1  -7 -15   -0.46    4.61
  -1   7 -15   -2.32    4.65
   1   7  15    0.91    4.96
   1  -7  15    0.64    4.94
  -1   7 -15   -4.47    3.03
  -1  -7 -15   -3.85    3.02
  -1  -7 -16   77.46    5.03
  -1   7 -16   75.25    4.99
  -1  -7 -17    8.74    2.56
  -1   7 -17    2.70    2.62
  -1  -7 -18   55.55    3.61
  -1   7 -18   52.89    3.67
  -1  -7 -19   75.13    4.07
  -1   7 -19   76.67    4.12
  -1   7 -20   10.55    2.00
  -1  -7 -20    3.95    1.25
   1   8 -22   43.53    2.25
   1   8 -21   22.73    2.23
  -1   8  20    1.93    1.29
   1  -8 -20    1.70    1.18
   1  -8 -19   31.07    2.33
  -1   8  19   31.87    2.49
   1  -8 -18   35.69    2.88
   1   8 -18   38.55    2.93
   1  -8 -17   37.29    3.21
   1   8 -17   45.63    3.24
   1   8 -16  138.63    6.92
   1  -8 -16  142.95    6.87
   1   8 -15    5.95    2.42
   1  -8 -15   10.84    2.47
  -1   8  15    3.70    5.19
   1   8 -15    4.45    4.08
   1   8 -14   42.66    3.37
  -1   8  14   29.15    4.64
   1  -8 -14   40.80    3.23
   1  -8 -14   36.67    6.01
   1   8 -14   35.83    5.59
  -1   8  13   76.43    6.21
   1   8 -13   65.52    4.22
   1  -8 -13   75.05    4.41
   1   8 -13   63.79    6.83
   1  -8 -13   72.09    7.05
  -1   8  12   30.46    4.79
   1  -8 -12   33.23    2.87
   1   8 -12   32.54    2.95
   1   8 -12   32.30    4.98
   1  -8 -12   34.16    5.42
  -1   8  11  101.76    7.09
   1   8 -11   84.10    4.74
  -1  -8  11   80.17    8.65
  -1   8  11   82.60    8.26
   1   8 -11   87.69    7.23
   1  -8 -11   98.59    7.42
  -1   8  10  107.62    7.18
  -1   8  10   75.77    6.79
  -1   8  10   80.12    7.76
  -1  -8  10   73.72    7.95
   1   8 -10   93.41    7.04
   1  -8 -10   99.77    7.37
  -1   8   9 1495.76   56.24
  -1   8   9 1397.34   56.35
  -1   8   9 1229.36   56.86
  -1  -8   9 1181.06   57.02
   1  -8  -9 1352.28   56.21
   1   8  -9 1322.35   56.00
  -1   8   8  147.60    8.14
  -1   8   8  125.58    8.24
  -1   8   8  107.52    8.05
  -1  -8   8  109.05    8.41
   1  -8  -8  136.90    7.99
   1   8  -8  111.67    7.36
  -1   8   7   31.13    3.97
   1  -8  -7   27.72    3.57
   1   8  -7   23.74    3.39
  -1   8   7   25.18    3.74
  -1  -8   7   23.42    3.96
  -1   8   7   25.56    4.43
   1  -8  -6  102.36    5.82
   1   8  -6   81.52    5.35
  -1   8   6   79.44    5.68
  -1  -8   6   80.72    5.95
  -1   8   6   87.35    6.48
   1   8  -5   42.42    3.46
   1  -8  -5   50.13    3.76
  -1   8   5   44.72    4.90
  -1  -8   5   42.69    3.86
  -1   8   5   45.14    3.76
   1  -8  -4    6.21    1.64
   1   8  -4    4.11    1.45
  -1   8   4    2.73    2.98
  -1   8   4    4.00    1.68
  -1  -8   4    5.75    1.93
  -1   8   4    3.32    2.20
  -1   8   3  748.30   29.83
  -1   8   3  778.05   30.84
  -1   8   3  714.22   29.20
  -1  -8   3  695.16   29.27
   1  -8  -3  705.94   28.76
   1   8  -3  692.51   28.73
  -1   8   2  133.08    7.54
  -1   8   2  124.39    6.49
  -1  -8   2  128.28    5.74
  -1   8   2  126.27    5.66
  -1   8   1  252.93   11.35
  -1   8   0  791.22   33.15
  -1   8   0  831.23   33.96
  -1   8  -1 1587.34   54.39
  -1   8  -1 1448.80   53.38
  -1   8  -1 1168.41   52.71
   1   8   1 1335.21   52.57
  -1   8  -2    4.12    1.35
  -1   8  -2    2.96    1.30
  -1  -8  -2    3.28    1.31
   1  -8   2    2.27    0.99
   1   8   2    3.60    1.02
  -1   8  -2    4.18    2.40
  -1   8  -3  123.29    6.73
  -1  -8  -3  126.65    6.72
   1   8   3  147.30    6.94
   1   8   3  121.47    6.07
  -1   8  -3  141.13    6.99
   1  -8   3  124.47    6.13
  -1   8  -4   48.44    4.07
  -1  -8  -4   54.03    4.22
   1   8   4   61.94    4.13
  -1   8  -4   61.18    4.08
   1  -8   4   57.97    3.82
   1   8   4   53.69    3.66
   1   8   5  162.66    7.90
   1   8   5  139.30    7.70
   1  -8   5  140.89    7.84
   1   8   6    8.71    2.44
   1  -8   6    8.32    2.52
   1   8   6    7.51    2.35
   1  -8   7  284.38   13.99
   1   8   7  258.33   13.70
   1   8   7  301.97   13.53
   1   8   8   56.37    5.46
   1  -8   8   51.65    5.37
   1   8   8   58.05    4.57
  -1   8  -9    6.64    2.17
   1  -8   9    4.90    3.74
   1   8   9    5.02    3.77
   1   8   9    8.02    2.83
   1   8   9    5.38    2.64
  -1   8 -10  445.18   19.43
  -1   8 -10  476.46   19.65
   1   8  10  464.92   20.54
   1   8  10  476.02   19.80
   1  -8  10  426.99   22.61
   1   8  10  410.14   22.20
  -1   8 -11  241.01   10.82
  -1   8 -11  244.01   11.04
   1   8  11  222.36   14.03
   1   8  11  233.02   11.73
   1  -8  12   51.05    7.35
   1   8  12   52.51    7.07
  -1   8 -12   58.21    4.31
  -1  -8 -12   63.17    4.28
   1  -8  13  128.77   11.01
   1   8  13  117.37   10.11
  -1   8 -13  128.76    9.66
  -1  -8 -13  128.11    9.58
  -1  -8 -13  142.32    7.18
  -1   8 -13  139.71    7.11
  -1   8 -14   -0.67    4.20
   1  -8  14    3.69    5.33
   1   8  14    1.44    4.66
  -1   8 -14    0.54    2.65
  -1  -8 -14   -3.80    2.80
  -1   8 -15  213.42    9.46
  -1  -8 -15  207.87    9.43
   1   8  15  164.29   12.62
  -1   8 -15  186.84   12.21
   1   8  15  140.67   12.88
  -1  -8 -16   -1.46    2.46
  -1   8 -16   -1.56    2.55
  -1   8 -17    1.71    2.22
  -1  -8 -17    2.39    2.16
  -1   8 -18    4.29    2.91
  -1  -8 -18    1.82    1.75
  -1   8 -18    3.01    1.85
  -1   8 -19   26.86    2.86
  -1  -8 -19   22.07    1.76
  -1   8 -20  142.43    6.43
   1   9 -21   41.97    2.62
   1   9 -20   56.46    3.67
  -1   9  19   55.06    3.33
   1   9 -19   84.69    4.54
  -1   9  18    5.81    2.09
   1   9 -18   15.32    3.46
   1  -9 -17   -0.72    2.03
   1   9 -17   -0.54    2.08
   1   9 -16   -2.75    2.27
   1  -9 -16   -1.79    2.23
   1  -9 -15   89.79    4.76
   1   9 -15   83.01    4.71
   1   9 -14   53.65    3.53
  -1   9  14   45.86    5.36
   1   9 -14   54.19    6.28
  -1   9  13   23.06    4.44
   1   9 -13   18.36    2.42
   1   9 -13   19.63    4.96
  -1   9  12   28.31    4.55
   1   9 -12   26.19    2.62
   1   9 -12   20.69    4.63
   1   9 -11   13.48    4.08
   1  -9 -11   21.85    4.53
  -1   9  11   19.32    4.22
   1  -9 -10    8.89    3.78
   1   9 -10   11.79    3.66
  -1   9  10    6.39    4.17
  -1   9  10   10.17    3.86
   1   9  -9  785.54   33.90
   1  -9  -9  834.71   34.30
  -1   9   9  688.04   34.57
  -1  -9   9  669.71   34.89
  -1   9   9  873.90   34.60
  -1   9   9  814.39   34.71
   1   9  -8  198.63    9.59
  -1   9   8  234.68   11.57
   1  -9  -8  225.42   11.24
   1   9  -8  212.91   10.92
  -1  -9   8  187.91   11.78
  -1   9   8  184.01   11.38
  -1   9   8  218.75   12.04
   1   9  -7   12.53    2.85
   1  -9  -7   14.96    3.07
  -1   9   7   13.01    3.19
  -1  -9   7   12.38    3.43
  -1   9   7   14.62    3.59
  -1   9   7   13.63    4.26
  -1  -9   6   96.87    6.45
  -1   9   6   95.93    6.21
  -1   9   6   98.80    7.44
   1  -9  -6  110.75    6.29
   1   9  -6   99.44    5.91
  -1   9   5  270.45   12.01
  -1   9   5  232.71   11.18
  -1   9   5  239.20   12.75
   1   9  -5  226.87   10.82
  -1   9   4  252.61   11.34
  -1   9   4  229.88   10.26
   1   9  -4  218.19    9.85
  -1   9   4  250.31   12.46
  -1   9   3  281.60   13.11
  -1   9   3  286.69   14.19
  -1   9   2  200.53    9.66
  -1   9   2  199.98   10.59
  -1   9   1    5.77    1.92
  -1   9   0  118.72    6.33
  -1   9   0  136.26    7.48
  -1   9  -1  645.07   26.33
  -1   9  -1  581.76   25.24
  -1   9  -2  177.43    9.08
  -1   9  -2  170.99    8.18
  -1   9  -3   11.09    2.70
   1   9   3   11.16    1.47
   1   9   3   10.72    2.46
  -1   9  -4  316.90   13.98
   1   9   4  330.58   14.15
   1  -9   5   23.55    2.83
   1   9   5   22.07    2.65
   1   9   5   29.81    3.29
   1  -9   6    6.81    2.61
   1   9   6    9.56    2.69
   1   9   6   12.74    2.86
   1  -9   7  859.78   37.84
   1   9   7  867.42   37.78
   1   9   7  977.72   37.81
   1   9   7  851.41   37.98
   1   9   8   13.41    3.60
   1  -9   8   14.18    3.63
   1   9   8   13.91    3.08
  -1   9  -8   13.70    2.25
   1   9   8   20.35    3.39
   1  -9   9   46.17    5.58
   1   9   9   49.43    5.44
   1   9   9   50.62    4.27
  -1   9  -9   48.32    3.69
   1   9   9   54.94    4.69
   1  -9  10  216.01   13.40
   1   9  10  193.25   12.75
   1   9  10  236.04   10.92
   1   9  10  234.80   11.88
  -1   9 -10  233.40   10.69
   1   9  11   19.90    5.01
   1  -9  11   20.03    5.52
  -1   9 -11   17.09    2.69
   1   9  11   23.58    3.67
  -1   9 -11   18.87    3.29
  -1   9 -12   25.97    4.99
   1   9  12   20.17    5.36
  -1   9 -12   26.54    3.08
  -1   9 -13   51.01    6.29
  -1   9 -13   60.00    4.19
   1   9  13   50.50    7.36
   1   9  13   53.37    6.94
  -1  -9 -14   30.73    3.16
  -1   9 -14   29.04    3.27
  -1   9 -15    0.28    2.38
  -1  -9 -15    0.44    2.33
  -1   9 -15    4.33    3.73
  -1   9 -16   26.35    2.82
  -1  -9 -16   28.19    2.78
  -1   9 -17  173.04    8.70
  -1   9 -18   48.18    3.86
   1   9  18   36.08    3.03
  -1   9 -19    1.70    2.24
  -1   9 -20    6.49    1.50
   1  10 -21   14.90    1.53
   1  10 -20   10.73    2.18
  -1  10  19   47.57    2.91
   1  10 -19   76.77    4.16
  -1  10  18  142.47    7.21
   1  10 -18  213.38    8.42
  -1  10  17    1.68    2.25
   1  10 -17    9.50    3.65
  -1  10  16   12.04    2.71
   1  10 -15   44.38    3.17
  -1  10  14   61.14    5.89
   1  10 -14   57.03    3.71
  -1  10  13  214.11   12.21
  -1  10  12   81.20    6.99
  -1  10  11    1.44    3.80
  -1  10  10   59.88    6.19
   1  10 -10   70.33    5.79
  -1  10  10   63.63    6.76
  -1  10   9   81.02    6.69
   1  10  -9   68.77    5.68
  -1  10   9   73.05    7.09
   1  10  -8  306.38   14.94
  -1  10   8  355.99   17.18
   1  10  -8  317.29   15.29
  -1  10   8  319.64   17.46
   1  10  -8  310.85   15.87
  -1  10   7   27.75    5.29
   1  10  -7   22.42    3.21
  -1  10   6    2.56    4.10
  -1  10   5  835.11   37.16
  -1  10   5  857.29   36.10
  -1  10   4   98.47    7.59
  -1  10   4  100.70    6.29
  -1  10   3  106.18    7.74
  -1  10   3  110.33    6.44
  -1  10   2   17.59    4.03
  -1  10   2    9.89    2.46
  -1  10   1   16.86    2.57
  -1  10   0   10.34    2.31
  -1  10   0    8.37    3.38
  -1  10  -1    1.72    1.77
  -1  10  -1    4.62    3.18
  -1  10  -2  221.58   10.43
  -1  10  -2  225.77   11.29
   1  10   3   10.09    2.82
  -1  10  -3    5.67    2.81
   1  10   4   19.70    3.12
   1  10   5  769.71   32.92
   1  10   6    6.17    3.02
  -1  10  -6    5.97    1.78
   1  10   7   16.92    3.41
  -1  10  -7   17.26    2.22
   1  10   7   17.03    3.29
  -1  10  -7   13.98    2.89
   1  10   8   29.68    4.08
  -1  10  -8   32.90    2.96
   1  10   8   24.47    3.70
  -1  10  -8   23.63    3.49
   1  10   9  255.54   12.65
  -1  10  -9  240.45   10.98
   1  10   9  255.88   11.66
   1  10  10    6.68    3.24
  -1  10 -10    8.44    3.07
  -1  10 -10    1.57    3.69
   1  10  10    8.44    3.28
   1  10  11  109.56    7.23
  -1  10 -11  111.18    6.54
  -1  10 -11   91.18    7.05
  -1  10 -12  152.22    8.77
  -1  10 -13    7.96    3.97
  -1  10 -14   44.37    3.44
  -1  10 -14   53.03    5.22
  -1  10 -15  348.83   15.97
  -1  10 -16   45.78    4.66
  -1  10 -17    7.03    3.26
   1  10  18   67.00    3.86
  -1  10 -18   74.23    4.60
  -1  10 -19   41.13    3.01
   1  11 -20    1.09    1.75
   1  11 -19   10.35    2.63
  -1  11  18   10.76    1.83
   1  11 -18   19.16    3.32
  -1  11  17   10.27    2.22
   1  11 -17   20.57    3.83
  -1  11  16    2.12    2.43
  -1  11  15   13.78    3.04
  -1  11  14   19.37    4.48
  -1  11  14   36.21    3.85
  -1  11  13   59.39    6.37
  -1  11  13   76.11    5.40
  -1  11  12   24.71    4.87
  -1  11  12   26.92    4.46
  -1  11  11  407.93   16.65
  -1  11  11  300.38   18.11
  -1  11  10   76.63    4.95
  -1  11  10   62.59    4.63
  -1  11  10   61.23    6.46
  -1  11   9   42.86    6.30
   1  11  -9   32.13    4.54
  -1  11   9   49.60    3.90
  -1  11   9   41.03    5.58
  -1  11   8    8.84    4.15
   1  11  -8    4.79    3.30
  -1  11   8   11.64    5.18
  -1  11   8    9.72    2.54
   1  11  -8    3.85    2.60
   1  11  -7  508.58   23.20
  -1  11   7  487.82   25.52
   1  11  -7  509.43   22.88
   1  11  -6   40.74    3.69
  -1  11   6   42.35    2.90
  -1  11   6   37.46    5.81
   1  11  -6   32.99    3.09
  -1  11   5  543.11   24.29
  -1  11   5  533.95   25.55
  -1  11   4  275.16   13.41
  -1  11   4  263.80   14.66
  -1  11   3   -0.90    2.74
  -1  11   3    4.05    4.26
  -1  11   2  126.46    7.38
  -1  11   2  138.09    9.00
  -1  11   1 1825.27   74.27
  -1  11   0  440.28   21.32
  -1  11   0  475.32   20.23
  -1  11  -1  226.78   11.94
  -1  11  -1  222.27   10.72
  -1  11  -2    1.96    3.37
  -1  11  -2    2.29    1.93
  -1  11  -3  751.16   33.68
   1  11   3  827.37   33.75
   1  11   4    8.89    3.23
  -1  11  -5  630.12   25.73
   1  11   5  584.73   27.06
  -1  11  -6  359.67   15.43
   1  11   6  380.23   16.94
  -1  11  -7  163.35    8.15
   1  11   7  151.82    8.50
   1  11   7  176.90    9.65
  -1  11  -7  147.25    7.46
   1  11   8    9.36    3.56
  -1  11  -8    9.32    3.39
   1  11   8   13.08    3.87
  -1  11  -8   11.32    2.60
  -1  11  -9  281.57   14.34
   1  11   9  315.92   14.57
   1  11   9  314.11   15.64
  -1  11  -9  323.05   13.89
   1  11  10   11.65    3.50
  -1  11 -10    1.10    4.00
   1  11  10   10.71    3.71
  -1  11 -10    8.09    3.14
  -1  11 -11   -3.25    4.50
   1  11  11    2.35    3.07
  -1  11 -11   -1.04    3.33
  -1  11 -12    0.54    4.34
  -1  11 -13    9.08    4.47
  -1  11 -14    5.07    4.20
  -1  11 -15  123.98    7.54
  -1  11 -16    3.00    3.53
  -1  11 -17   31.38    3.63
  -1  11 -18   -2.10    2.51
   1  11  18   -0.37    1.85
  -1  11 -19   41.84    2.72
  -1  11 -20    1.68    1.00
   1  12 -20   31.99    2.12
   1  12 -19   11.26    2.30
   1  12 -18    6.42    2.85
  -1  12  17  224.48    9.74
  -1  12  16   35.72    3.09
  -1  12  15   45.23    3.83
  -1  12  14    1.97    3.14
  -1  12  13  486.09   19.36
  -1  12  13  365.12   20.84
  -1  12  12  123.81    7.14
  -1  12  12   97.34    8.35
  -1  12  11    7.17    2.80
  -1  12  11    0.52    3.55
  -1  12  11    2.67    4.21
  -1  12  10  149.58    8.28
  -1  12  10  160.13   10.53
   1  12  -9   24.23    4.80
  -1  12   9   29.82    6.17
  -1  12   9   30.68    5.38
   1  12  -8   38.65    3.04
  -1  12   8   30.51    5.48
   1  12  -8   33.40    4.51
  -1  12   8   42.15    6.67
  -1  12   8   46.93    3.53
   1  12  -8   26.76    3.62
   1  12  -7  182.94    8.60
   1  12  -7  195.99    9.70
  -1  12   7  177.65   11.99
  -1  12   7  205.97    8.85
   1  12  -7  175.41    9.10
   1  12  -6   51.30    3.34
  -1  12   6   52.15    6.84
   1  12  -6   60.90    4.64
   1  12  -6   49.48    3.91
   1  12  -5   83.70    5.40
  -1  12   5  102.65    7.40
   1  12  -5  104.42    6.20
  -1  12   5   92.47    8.53
   1  12  -5  109.40    6.05
  -1  12   5  118.56    5.27
   1  12  -5   99.67    4.89
   1  12  -4   18.03    2.91
  -1  12   4   13.67    1.95
  -1  12   4   12.60    5.03
  -1  12   4   18.07    3.81
   1  12  -4   13.88    3.05
  -1  12   3  443.76   17.87
  -1  12   3  417.89   19.66
  -1  12   3  382.31   20.91
  -1  12   2   57.59    4.89
  -1  12   2   47.21    5.94
  -1  12   1   34.11    3.78
  -1  12   0    8.45    2.63
  -1  12   0    5.87    4.29
  -1  12  -1   16.37    2.94
  -1  12  -1   20.44    4.34
  -1  12  -2  263.72   11.27
  -1  12  -2  269.34   13.65
  -1  12  -3   18.87    2.20
  -1  12  -3   26.70    3.29
  -1  12  -3   28.49    2.96
  -1  12  -4  216.65    9.94
   1  12   4  222.41   11.85
  -1  12  -4  240.84   10.51
   1  12   5  658.89   27.70
  -1  12  -5  685.14   26.05
   1  12   6  202.23   10.93
  -1  12  -6  210.16    9.54
   1  12   7    1.81    3.55
   1  12   7    2.16    3.61
  -1  12  -7    3.74    3.30
  -1  12  -8   12.81    2.89
   1  12   8   19.47    4.20
  -1  12  -8   16.54    4.11
   1  12   8   16.04    3.81
  -1  12  -9   80.46    5.38
   1  12   9   75.48    6.68
  -1  12  -9   74.12    6.03
   1  12   9   86.66    6.10
   1  12  10  109.99    6.83
  -1  12 -10   92.66    7.15
  -1  12 -10   97.53    6.42
  -1  12 -11   -0.80    4.41
   1  12  11    7.58    3.50
  -1  12 -11    0.74    3.40
  -1  12 -12   -2.56    4.67
  -1  12 -13    3.34    4.48
  -1  12 -14  115.44    7.53
  -1  12 -15  425.51   18.93
  -1  12 -16  174.74    8.95
   1  12  17   50.07    3.48
  -1  12 -17   45.11    3.89
  -1  12 -18    7.23    2.23
   1  12  18    6.26    1.65
  -1  12 -19   -0.39    1.17
   1  13 -19   -0.21    1.73
   1  13 -18   82.37    4.64
   1  13 -18   75.00    4.10
  -1  13  17   29.85    2.35
   1  13 -17   35.62    3.10
  -1  13  16    4.86    2.13
  -1  13  15    3.72    2.56
  -1  13  14   99.98    5.85
  -1  13  13   69.45    5.00
  -1  13  12   26.45    4.19
  -1  13  12   27.52    5.10
  -1  13  11   19.46    3.95
  -1  13  11   18.32    3.37
  -1  13  11   10.22    4.87
  -1  13  10   51.41    6.43
  -1  13  10   52.90    4.47
   1  13 -10   36.50    5.94
  -1  13  10   47.58    4.47
  -1  13   9  230.48   15.76
   1  13  -9  249.94   14.08
  -1  13   9  305.81   16.04
  -1  13   9  332.49   13.25
  -1  13   8   23.06    5.42
   1  13  -8   18.89    4.60
  -1  13   8   19.48    6.10
   1  13  -8   27.14    2.82
  -1  13   8   27.62    3.29
  -1  13   7  248.05   10.30
   1  13  -7  218.09   11.30
  -1  13   7  220.83   13.98
   1  13  -7  210.17    9.94
   1  13  -7  212.93   10.60
   1  13  -6   70.25    4.85
  -1  13   6   77.74    6.90
   1  13  -6   76.66    5.60
  -1  13   6   67.90    8.17
   1  13  -6   84.38    5.76
   1  13  -6   71.54    4.22
  -1  13   6   85.29    4.60
   1  13  -5  102.85    5.92
  -1  13   5  119.78    8.11
   1  13  -5   94.28    6.54
  -1  13   5  113.35    9.51
   1  13  -5  114.93    6.70
  -1  13   5  134.29    5.85
   1  13  -5  107.51    5.41
  -1  13   4  113.25    5.57
   1  13  -4  104.14    5.94
  -1  13   4  126.41    8.04
   1  13  -4  134.49    7.06
  -1  13   4  115.70    9.61
   1  13  -4  129.93    6.70
  -1  13   4  126.47    5.79
   1  13  -4  110.53    5.46
  -1  13   3  511.84   19.33
   1  13  -3  408.12   19.10
   1  13  -3  515.06   20.03
  -1  13   3  446.15   22.91
   1  13  -3  479.08   20.24
  -1  13   3  528.48   21.67
  -1  13   3  474.39   19.28
   1  13  -3  444.29   19.05
  -1  13   2   18.97    2.05
   1  13  -2   16.95    2.86
  -1  13   2   17.64    1.95
   1  13  -2   16.30    3.27
  -1  13   2   17.99    2.97
  -1  13   2   18.36    3.55
   1  13  -2   14.42    1.76
  -1  13   1   78.15    5.81
  -1  13   1   94.63    5.17
   1  13  -1   90.51    5.46
  -1  13   1   81.09    4.11
  -1  13   1   76.39    4.10
   1  13  -1   69.81    3.85
  -1  13   0   12.37    4.83
  -1  13   0   11.77    2.87
   1  13   0    5.74    3.13
  -1  13   0    8.70    2.94
  -1  13   0    8.39    1.76
   1  13   0   10.68    1.53
  -1  13   0    7.02    1.73
  -1  13  -1  374.03   19.56
  -1  13  -1  392.14   16.93
  -1  13  -1  473.47   17.89
   1  13   1  451.55   18.04
  -1  13  -1  399.62   18.53
  -1  13  -1  383.31   17.00
  -1  13  -2  108.33    5.60
  -1  13  -2  130.93    6.63
  -1  13  -2  126.74    6.29
  -1  13  -2  114.87    5.75
  -1  13  -3   71.63    4.12
  -1  13  -3   84.16    4.82
  -1  13  -3   75.40    5.09
  -1  13  -3   62.31    3.90
  -1  13  -4   18.30    3.72
  -1  13  -4   25.49    3.29
  -1  13  -4   16.15    2.50
  -1  13  -5   83.15    5.21
  -1  13  -5   73.79    4.57
  -1  13  -6  128.86    6.99
   1  13   6  102.06    7.44
   1  13   7   42.39    5.32
  -1  13  -7   57.38    4.94
  -1  13  -8   14.15    4.09
   1  13   8   12.31    4.37
  -1  13  -8   12.03    3.07
  -1  13  -9    3.02    4.31
   1  13   9    0.74    4.10
  -1  13  -9   -1.22    3.12
  -1  13 -10    5.71    4.61
   1  13  10    2.66    3.99
  -1  13 -10    0.16    3.57
  -1  13 -11  133.30    9.52
  -1  13 -11  155.87    8.90
  -1  13 -12   73.99    6.58
  -1  13 -13    9.90    4.45
  -1  13 -14   63.24    5.67
  -1  13 -15   -0.08    3.76
  -1  13 -16    2.88    3.09
   1  13  17   31.15    2.70
  -1  13 -17   32.66    3.17
   1  13  18   25.67    1.96
  -1  13 -18   28.78    2.33
   1  13  19   39.15    2.04
   1  14 -17  161.49    7.42
  -1  14  16   47.63    3.16
   1  14 -16   63.02    4.02
  -1  14  15   87.00    5.00
   1  14 -15  104.46    5.73
  -1  14  14   70.01    4.53
  -1  14  13  518.80   22.01
  -1  14  12   21.31    3.89
  -1  14  12   16.63    2.97
  -1  14  11   10.55    3.69
  -1  14  11   10.65    3.04
  -1  14  11   11.55    4.86
  -1  14  10   14.05    3.63
   1  14 -10   13.85    5.55
  -1  14  10   12.57    3.46
  -1  14  10   14.30    4.98
   1  14  -9  121.77    8.58
  -1  14   9  127.34    7.76
   1  14  -9  117.03    7.80
  -1  14   9  147.34   10.12
  -1  14   9  157.38    7.37
   1  14  -8    7.09    3.99
  -1  14   8    6.14    4.80
   1  14  -8   10.89    4.60
   1  14  -8    9.30    2.44
  -1  14   8   12.54    3.05
  -1  14   7   31.37    3.45
   1  14  -7   29.56    4.69
  -1  14   7   21.70    6.35
   1  14  -7   25.37    4.54
   1  14  -7   31.56    2.74
   1  14  -7   19.48    3.54
   1  14  -6   33.99    3.62
  -1  14   6   45.31    5.73
   1  14  -6   31.79    4.54
  -1  14   6   40.86    7.15
   1  14  -6   40.21    4.60
   1  14  -6   31.78    2.91
  -1  14   6   43.98    3.39
  -1  14   5  288.33   11.90
   1  14  -5  278.86   12.94
  -1  14   5  243.51   15.68
   1  14  -5  277.48   13.01
  -1  14   5  273.71   14.48
   1  14  -5  255.78   11.63
   1  14  -5  262.66   12.27
   1  14  -4   99.20    5.64
  -1  14   4  111.79    5.37
   1  14  -4   98.80    6.27
  -1  14   4  110.07    7.86
   1  14  -4  115.13    6.86
   1  14  -4   97.13    5.01
  -1  14   4  102.36    5.14
  -1  14   4   91.56    9.17
  -1  14   3 1753.54   69.16
  -1  14   3 1549.85   72.69
   1  14  -3 1677.50   69.41
  -1  14   3 1703.01   69.12
   1  14  -3 1912.42   69.94
  -1  14   3 1796.18   71.62
   1  14  -3 1924.48   70.26
   1  14  -3 1614.22   68.94
  -1  14   2  394.22   15.68
  -1  14   2  404.02   17.28
   1  14  -2  409.79   16.22
  -1  14   2  363.18   14.82
   1  14  -2  312.69   14.60
  -1  14   2  347.56   14.81
   1  14  -2  333.05   14.58
  -1  14   1  109.94    5.39
   1  14  -1   99.41    5.13
   1  14  -1  105.05    5.13
  -1  14   1  113.79    5.43
  -1  14   1  125.10    6.57
  -1  14   1  112.73    7.51
   1  14  -1  118.65    6.96
   1  14   0   47.32    4.49
  -1  14   0   44.49    4.73
  -1  14   0   52.45    4.25
  -1  14   0   42.60    2.90
   1  14   0   39.06    2.54
   1  14   0   39.18    2.73
  -1  14   0   37.41    5.67
   1  14   0   34.55    2.79
  -1  14   0   44.71    3.06
  -1  14  -1  354.82   14.53
  -1  14  -1  404.73   15.39
   1  14   1  387.71   15.60
   1  14   1  302.18   14.24
  -1  14  -1  345.56   14.35
   1  14   1  325.62   14.06
  -1  14  -1  317.77   13.92
   1  14   1  355.06   14.17
  -1  14  -2    8.47    2.18
  -1  14  -2    8.56    2.11
   1  14   2    7.17    1.44
  -1  14  -2    7.86    3.22
  -1  14  -3  153.92    7.52
  -1  14  -3  158.83    8.50
  -1  14  -3  163.24    8.21
  -1  14  -3  153.41    7.32
  -1  14  -4   18.92    3.55
  -1  14  -4   15.76    2.71
  -1  14  -4   14.29    4.00
  -1  14  -4   13.89    2.48
  -1  14  -5    5.38    2.53
  -1  14  -5    1.71    3.92
  -1  14  -5    3.70    3.37
   1  14   5    8.82    4.26
  -1  14  -6   18.94    3.85
   1  14   6   12.10    4.62
  -1  14  -6   16.86    2.95
  -1  14  -7  388.00   17.13
   1  14   7  357.89   17.49
  -1  14  -8  114.11    7.52
   1  14   8  119.62    7.78
   1  14   9  129.09    7.89
  -1  14  -9  119.35    7.82
  -1  14  -9  113.56    7.18
  -1  14 -10   46.93    5.96
   1  14  10   55.23    5.40
  -1  14 -10   50.63    5.03
   1  14  11   54.95    4.86
  -1  14 -11   39.08    6.00
  -1  14 -12   19.23    5.21
  -1  14 -13   -0.10    4.38
  -1  14 -14    0.67    3.96
  -1  14 -15  127.30    7.17
   1  14  16   21.32    2.72
  -1  14 -16   20.17    3.09
   1  14  17    6.66    1.74
  -1  14 -17    2.33    1.94
   1  14  18    7.97    1.05
   1  15 -17   43.70    2.80
   1  15 -16   12.61    2.46
   1  15 -15    4.37    2.79
  -1  15  15    1.94    1.87
   1  15 -14  131.20    6.84
  -1  15  14  117.52    6.13
   1  15 -13   20.95    4.05
  -1  15  13   16.39    3.13
  -1  15  12   39.34    3.60
   1  15 -12   43.60    5.06
  -1  15  12   44.65    4.23
   1  15 -11  112.40    7.33
  -1  15  11  125.93    6.73
  -1  15  10    8.94    3.67
   1  15 -10    0.99    5.36
   1  15 -10    6.97    4.39
  -1  15  10    7.78    4.47
  -1  15  10    4.90    3.21
  -1  15   9   28.13    4.58
   1  15  -9   28.30    5.60
  -1  15   9   36.25    6.08
   1  15  -9   28.27    4.94
  -1  15   9   33.10    3.88
   1  15  -8   65.80    6.35
   1  15  -8   59.53    5.78
  -1  15   8   62.59    7.19
  -1  15   8   78.51    4.88
   1  15  -7   23.80    4.94
   1  15  -7   21.52    4.66
   1  15  -7   31.12    2.92
  -1  15   7   22.77    3.23
  -1  15   6    1.33    2.59
   1  15  -6    3.37    3.99
   1  15  -6   -1.29    3.10
   1  15  -6   -3.19    2.48
   1  15  -6    4.65    4.20
  -1  15   6   -0.21    4.27
   1  15  -5   46.50    5.37
   1  15  -5   54.41    5.20
  -1  15   5   63.97    6.64
   1  15  -5   48.67    4.14
  -1  15   5   44.95    7.45
   1  15  -5   45.93    3.48
  -1  15   5   49.84    3.70
  -1  15   4   44.93    3.35
  -1  15   4   42.32    7.29
  -1  15   4   46.81    5.76
   1  15  -4   44.45    4.63
   1  15  -4   49.95    5.06
   1  15  -4   41.99    3.79
  -1  15   4   43.43    3.12
   1  15  -4   41.81    3.13
  -1  15   3  104.04    5.28
  -1  15   3   92.90    9.28
   1  15  -3  104.11    5.02
  -1  15   3   99.90    5.22
   1  15  -3   90.21    5.54
  -1  15   3  106.30    7.86
   1  15  -3   99.04    6.92
   1  15  -2   52.45    3.08
   1  15  -2   39.23    3.03
  -1  15   2   46.17    3.32
  -1  15   2   49.06    3.36
  -1  15   2   43.54    5.29
  -1  15   2   46.61    4.57
   1  15  -2   48.29    5.12
   1  15  -1   18.64    2.23
  -1  15   1   21.00    2.41
  -1  15   1   18.93    3.83
  -1  15   1   15.44    4.08
   1  15  -1   21.77    4.26
  -1  15   1   19.98    2.42
   1  15  -1   19.08    2.10
  -1  15   0   19.63    3.80
   1  15   0   15.62    4.06
  -1  15   0   13.54    2.34
   1  15   0   12.05    2.08
   1  15   0   15.21    1.83
  -1  15   0   16.45    2.40
  -1  15   0   16.32    1.84
   1  15   1  211.81   10.30
  -1  15  -1  253.71   10.67
   1  15   1  233.51   10.22
   1  15   1  228.50   10.15
  -1  15  -1  230.65   10.03
  -1  15  -1  248.72   10.52
  -1  15  -2   32.72    4.27
   1  15   2   26.79    2.86
   1  15   2   31.95    2.59
   1  15   2   29.16    2.25
  -1  15  -2   26.63    2.93
  -1  15  -2   24.93    2.94
   1  15   3   22.53    2.08
  -1  15  -3   22.73    2.84
  -1  15  -3   25.27    3.02
  -1  15  -3   26.13    4.22
  -1  15  -4   15.88    3.85
  -1  15  -4    8.60    2.66
  -1  15  -4   10.36    4.01
  -1  15  -4   15.76    2.92
  -1  15  -5   20.79    4.13
   1  15   5   21.53    4.92
  -1  15  -5   22.52    4.73
  -1  15  -5   22.76    3.14
  -1  15  -6  195.45   10.16
   1  15   6  177.76   10.74
  -1  15  -6  210.92   10.93
  -1  15  -6  190.55    9.33
   1  15   7  131.31    8.62
  -1  15  -7  134.77    8.38
  -1  15  -7  130.39    9.01
  -1  15  -7  149.70    7.61
  -1  15  -8  324.79   16.34
  -1  15  -8  329.56   16.00
   1  15   8  356.46   16.37
   1  15   9   95.66    6.90
  -1  15  -9   88.17    7.14
  -1  15 -10   39.20    4.56
  -1  15 -10   32.53    5.65
   1  15  10   37.02    4.87
  -1  15 -11    4.27    4.76
  -1  15 -12  163.70    9.52
   1  15  14  159.39    7.23
  -1  15 -14  142.91    8.47
   1  15  15    0.64    2.62
  -1  15 -15    3.30    2.95
   1  15  16   47.39    3.13
  -1  15 -16   40.63    3.36
   1  15  17    3.66    1.39
  -1  16  17   16.67    1.23
   1  16 -16   74.38    4.00
   1  16 -15    8.76    2.56
  -1  16  14   53.61    3.51
   1  16 -14   71.81    4.51
  -1  16  13  138.88    7.01
   1  16 -13  159.08    7.87
  -1  16  12   32.91    3.25
  -1  16  12   36.97    3.52
   1  16 -12   33.93    4.53
  -1  16  11   12.69    3.25
  -1  16  11   22.18    3.58
   1  16 -11   16.53    4.39
   1  16 -10  183.66   11.70
  -1  16  10  206.40   10.63
   1  16 -10  214.14   11.05
  -1  16   9  136.29    8.05
   1  16  -9  118.46    8.65
  -1  16   9  150.81    7.31
   1  16  -9  128.30    8.27
  -1  16   9  140.46   10.30
   1  16  -8  176.57   11.28
   1  16  -8  194.98   10.76
   1  16  -7  119.31    8.21
   1  16  -7  131.84    6.77
  -1  16   7  147.51    7.04
   1  16  -7  127.01    8.34
   1  16  -6   38.41    3.63
  -1  16   6   52.16    3.97
  -1  16   6   53.50    6.65
   1  16  -6   49.99    5.43
   1  16  -6   46.71    5.34
   1  16  -5  259.01   11.50
  -1  16   5  279.70   11.59
   1  16  -5  236.24   11.89
   1  16  -5  228.94   12.88
   1  16  -5  266.76   12.67
  -1  16   5  271.50   14.64
   1  16  -4    5.52    2.32
  -1  16   4    6.13    2.51
  -1  16   4    4.90    2.12
   1  16  -4    4.09    2.89
  -1  16   4   12.77    4.77
   1  16  -4    4.97    4.16
   1  16  -3   26.89    4.73
  -1  16   3   32.71    5.26
  -1  16   3   34.28    3.17
   1  16  -3   31.70    2.78
   1  16  -3   29.32    3.44
  -1  16   3   30.20    2.87
   1  16  -2   33.51    2.83
  -1  16   2   36.58    3.14
  -1  16   2   32.56    3.04
   1  16  -2   35.80    5.20
  -1  16   2   35.63    5.27
  -1  16   1   18.71    2.66
  -1  16   1   20.84    2.11
   1  16  -1   16.27    2.28
   1  16  -1   26.05    4.86
  -1  16   1   26.80    4.32
   1  16  -1   17.56    2.41
  -1  16   1   19.83    2.71
   1  16   0    0.28    1.78
  -1  16   0    1.73    2.31
   1  16   0    0.80    4.00
  -1  16   0   -0.89    3.78
   1  16   0    1.36    2.13
  -1  16   0    2.04    1.72
  -1  16   0    0.72    2.45
  -1  16  -1  253.60   11.35
  -1  16  -1  231.55   10.22
   1  16   1  196.42    9.76
   1  16   1  220.17    9.64
  -1  16  -1  228.37   10.07
  -1  16  -1  218.71    9.50
   1  16   1  222.27    9.76
  -1  16  -2  102.30    6.74
  -1  16  -2   89.37    5.36
   1  16   2   78.77    5.00
   1  16   2   88.82    4.57
  -1  16  -2   93.49    5.21
   1  16   2   97.96    4.85
  -1  16  -3  168.99    8.85
   1  16   3  142.98    6.93
   1  16   3  138.79    6.58
  -1  16  -3  149.42    7.27
  -1  16  -3  159.98    7.43
   1  16   3  126.53    7.13
   1  16   4  220.71   12.19
  -1  16  -4  227.61   10.62
   1  16   4  230.43   10.39
  -1  16  -4  245.67   12.03
  -1  16  -4  240.85   10.82
   1  16   5  167.67   10.24
  -1  16  -5  184.34   10.15
  -1  16  -5  181.28    8.88
   1  16   6    5.76    4.97
  -1  16  -6    7.58    3.86
  -1  16  -6    0.90    4.90
  -1  16  -6    0.29    2.98
   1  16   7   14.44    5.04
  -1  16  -7   13.98    4.61
  -1  16  -7    6.16    5.07
  -1  16  -7    8.57    3.62
   1  16   8  193.41   10.17
  -1  16  -8  175.61   10.60
  -1  16  -8  154.46    9.65
  -1  16  -8  180.16    9.34
   1  16   9   46.01    5.37
  -1  16  -9   42.89    5.55
  -1  16  -9   40.56    6.44
   1  16  10  178.35    8.70
  -1  16 -10  159.46   10.00
  -1  16 -11   14.54    4.94
  -1  16 -11   21.39    5.90
   1  16  12   18.96    2.47
  -1  16 -12   24.08    5.06
   1  16  13  103.80    5.10
  -1  16 -13   82.69    6.40
  -1  16 -14   14.76    3.32
   1  16  14   15.64    2.96
   1  16  14   17.80    1.82
   1  16  15   45.64    3.24
  -1  16 -15   51.20    3.62
   1  16  16   13.59    1.82
   1  16  17   20.27    1.41
  -1  17  16   44.86    2.65
   1  17 -16   76.95    3.11
   1  17 -15   -0.98    1.96
   1  17 -14   94.20    5.23
  -1  17  13   21.64    2.37
   1  17 -13   23.23    3.45
  -1  17  12    8.14    2.28
  -1  17  12    6.09    2.39
   1  17 -12    7.41    3.55
  -1  17  11  129.47    7.13
  -1  17  11  148.36    7.05
   1  17 -11  135.96    7.90
  -1  17  10   73.83    5.37
  -1  17  10   80.42    4.89
   1  17 -10   70.98    5.95
   1  17 -10   59.27    6.64
  -1  17   9  155.01    8.43
  -1  17   9  158.93    7.53
   1  17  -9  140.90    8.61
   1  17  -8   17.02    5.22
  -1  17   8    8.88    4.39
   1  17  -8    4.77    4.45
  -1  17   8   11.23    3.02
   1  17  -7   84.43    7.32
   1  17  -7   93.60    7.17
   1  17  -7  100.86    5.57
  -1  17   7  107.68    5.71
   1  17  -6    3.95    4.47
  -1  17   6   15.46    5.28
   1  17  -6   10.28    2.78
  -1  17   6   14.24    3.00
  -1  17   5   85.50    7.78
   1  17  -5   77.14    6.57
   1  17  -5   78.99    4.89
  -1  17   5   85.53    5.05
  -1  17   4   62.35    4.02
   1  17  -4   50.17    3.69
  -1  17   4   55.59    6.46
   1  17  -4   56.75    5.86
   1  17  -4   52.05    4.39
  -1  17   3   11.88    2.81
   1  17  -3   12.55    2.41
   1  17  -3   11.81    4.78
   1  17  -3    8.43    2.73
  -1  17   3   11.56    2.48
  -1  17   2    4.68    2.62
   1  17  -2    6.41    2.25
  -1  17   2    2.64    2.08
   1  17  -2   -0.43    4.58
  -1  17   2    1.73    2.41
  -1  17   1  353.55   15.23
  -1  17   1  357.27   14.85
   1  17  -1  340.08   15.00
   1  17  -1  373.90   16.73
  -1  17   1  352.09   15.29
  -1  17   0    6.41    2.75
   1  17   0    7.35    2.06
   1  17   0    6.53    2.38
  -1  17   0    7.85    1.90
  -1  17   0    6.53    2.73
  -1  17   0   10.99    4.36
  -1  17  -1   43.44    5.14
   1  17   1   30.52    2.83
  -1  17  -1   33.26    3.46
   1  17   1   32.13    2.65
  -1  17  -1   34.00    3.48
  -1  17  -1   30.50    2.58
   1  17   1   35.81    3.00
  -1  17  -2    4.34    4.32
   1  17   2    3.58    2.34
  -1  17  -2    1.15    2.54
   1  17   2    4.91    1.87
   1  17   2    2.21    2.30
  -1  17  -2    7.92    2.82
  -1  17  -3   38.92    3.80
   1  17   3   44.72    3.56
   1  17   3   37.31    3.56
  -1  17  -3   44.77    3.88
  -1  17  -3   48.89    5.51
   1  17   4    0.35    2.89
  -1  17  -4    4.98    4.84
   1  17   4    6.34    2.53
  -1  17  -4    4.86    2.94
  -1  17  -5  371.70   16.78
   1  17   5  355.04   14.95
   1  17   5  329.12   16.77
   1  17   5  327.98   15.33
  -1  17  -5  359.14   15.54
  -1  17  -6   -0.34    4.77
  -1  17  -6    0.83    3.29
   1  17   6    6.51    2.74
   1  17   6    3.97    4.72
   1  17   7   21.42    5.23
  -1  17  -7   20.87    5.68
  -1  17  -7   18.50    3.89
   1  17   8    8.69    4.45
  -1  17  -8    7.96    3.87
  -1  17  -8   10.00    5.45
   1  17   9  277.37   12.52
   1  17   9  271.42   11.22
  -1  17  -9  222.34   12.93
  -1  17  -9  196.98   12.29
   1  17  10   51.81    4.65
   1  17  10   51.75    3.63
  -1  17 -10   40.85    6.15
  -1  17 -11   -2.64    4.23
   1  17  11    4.11    2.26
  -1  17 -11   -2.63    4.95
   1  17  12   74.39    3.95
  -1  17 -12   76.63    5.91
   1  17  13    6.42    1.73
  -1  17 -13    9.98    3.50
   1  17  14    0.99    2.20
   1  17  14    1.54    1.19
   1  17  15   18.59    2.05
  -1  17 -15   16.37    2.36
   1  17  16   21.53    1.44
   1  17  16   19.97    1.55
  -1  18  16   66.57    2.91
  -1  18  16   54.09    2.59
  -1  18  15    7.04    1.24
   1  18 -15    8.66    1.55
   1  18 -14    1.06    2.03
   1  18 -13  102.82    5.59
   1  18 -12    2.16    3.07
  -1  18  11    6.56    2.55
  -1  18  11    6.31    2.33
   1  18 -11    1.05    3.53
  -1  18  10   55.75    4.58
  -1  18  10   69.60    4.27
   1  18 -10   54.42    5.27
  -1  18   9    5.95    3.48
  -1  18   9    3.10    2.67
   1  18  -9    1.12    3.93
  -1  18   8  332.30   15.82
   1  18  -8  298.62   15.72
   1  18  -7  120.62    8.46
   1  18  -7  137.70    7.13
   1  18  -6  172.71   10.25
   1  18  -6  184.88    8.78
  -1  18   6  195.06    8.93
   1  18  -5    1.50    4.77
   1  18  -5   -2.20    2.69
  -1  18   5    3.27    2.71
   1  18  -4   25.21    5.42
   1  18  -4   22.91    3.11
  -1  18   4   28.52    3.31
  -1  18   3  253.63   10.76
  -1  18   3  253.37   11.08
   1  18  -3  240.42   10.91
   1  18  -3  240.67   12.75
  -1  18   3  230.35   10.90
  -1  18   2    6.68    2.76
  -1  18   2    5.89    2.21
   1  18  -2    6.19    2.54
   1  18  -2    6.83    4.84
  -1  18   2    5.67    2.54
  -1  18   1   21.35    2.46
  -1  18   1   22.70    3.19
   1  18  -1   21.51    2.85
  -1  18   1   16.85    2.90
  -1  18   0   82.51    4.76
  -1  18   0   75.06    4.12
   1  18   0   70.79    4.44
  -1  18   0   74.04    6.23
  -1  18   0   74.04    4.74
   1  18   1   11.63    2.20
  -1  18  -1   11.45    3.10
   1  18   1   11.94    2.63
  -1  18  -1   21.24    2.17
  -1  18  -1   18.12    2.93
  -1  18  -1   16.11    4.62
  -1  18  -2  234.19   11.25
   1  18   2  190.70    9.33
   1  18   2  201.77    9.18
  -1  18  -2  219.52    9.83
   1  18   2  212.03    9.49
  -1  18  -2  218.62    9.89
   1  18   3   43.51    3.53
   1  18   3   39.12    3.52
  -1  18  -3   49.90    4.11
  -1  18  -3   47.09    5.77
   1  18   4    5.17    2.85
  -1  18  -4    8.19    4.96
  -1  18  -4    7.26    3.10
   1  18   4    4.56    2.79
  -1  18  -5   26.04    5.33
   1  18   5   30.59    3.16
   1  18   5   24.60    5.35
  -1  18  -5   23.42    3.85
   1  18   5   19.76    3.43
  -1  18  -6    2.48    5.15
   1  18   6    1.24    3.25
   1  18   6    3.28    4.60
   1  18   6    5.12    2.73
  -1  18  -6    1.16    3.41
   1  18   7   61.97    6.15
  -1  18  -7   63.80    6.59
  -1  18  -7   60.86    5.17
   1  18   7   47.92    4.55
   1  18   8   31.96    4.86
  -1  18  -8   30.78    4.23
   1  18   8   25.72    3.93
   1  18   9   36.75    4.57
   1  18   9   32.62    4.20
   1  18   9   46.45    3.47
  -1  18  -9   35.77    5.69
   1  18  10   42.64    4.28
  -1  18 -10   33.71    5.65
   1  18  11   96.07    5.61
   1  18  11   97.10    4.91
  -1  18 -11   93.10    6.85
   1  18  12   12.09    2.84
   1  18  12   15.78    2.01
  -1  18 -12   18.81    3.80
   1  18  13   19.46    1.77
  -1  18 -13   22.98    3.20
   1  18  14   31.58    2.15
  -1  18 -14   37.42    2.92
   1  18  15    5.29    1.20
  -1  18 -15    2.94    1.45
  -1  19  15    1.50    0.72
  -1  19  14   11.67    1.74
   1  19 -14   15.72    1.68
   1  19 -13   12.30    2.28
   1  19 -12   14.96    2.82
  -1  19  11   19.49    2.39
   1  19 -11   13.86    3.33
  -1  19  10    8.75    2.70
  -1  19  10    9.33    2.22
   1  19 -10    2.08    3.57
  -1  19   9    7.05    3.24
  -1  19   9    9.63    2.48
   1  19  -9    1.16    3.74
  -1  19   8    2.76    3.71
  -1  19   8    2.14    2.47
   1  19  -8   -1.62    4.21
  -1  19   7  184.80   10.05
  -1  19   7  206.02    8.89
   1  19  -6  143.08    7.12
  -1  19   6  154.21    7.25
  -1  19   5   14.25    2.86
   1  19  -5   14.54    2.69
   1  19  -5   14.39    4.98
  -1  19   5   15.73    3.01
   1  19  -4   51.75    4.05
   1  19  -4   52.21    6.07
  -1  19   4   59.23    4.13
  -1  19   4   54.25    3.80
   1  19  -3   81.52    5.16
   1  19  -3   89.21    7.27
  -1  19   3   90.93    5.31
  -1  19   3   97.86    4.99
  -1  19   2  195.18    8.96
  -1  19   2  186.84    8.48
  -1  19   2  182.65    8.74
   1  19  -2  186.27    8.73
  -1  19   1    7.78    2.90
  -1  19   1    7.76    2.52
   1  19  -1   10.14    2.74
  -1  19   1    9.23    2.24
  -1  19   0  223.35   10.09
   1  19   0  217.82    9.80
  -1  19   0  212.43    9.48
  -1  19   0  212.63   10.04
  -1  19  -1  179.10    8.73
   1  19   1  171.88   10.10
   1  19   1  182.11    8.44
  -1  19  -1  182.92    8.78
   1  19   2    7.98    4.61
   1  19   2    9.99    2.65
  -1  19  -2    6.52    2.99
  -1  19  -2   16.31    4.97
   1  19   3  192.71    9.28
   1  19   3  216.00    9.47
  -1  19  -3  210.21   10.03
  -1  19  -3  220.88   11.32
   1  19   4   47.90    3.74
  -1  19  -4   48.23    6.13
   1  19   4   51.41    4.02
  -1  19  -4   55.64    4.49
   1  19   5   26.09    3.30
  -1  19  -5   30.87    5.55
   1  19   5   26.29    5.29
   1  19   5   34.16    3.33
  -1  19  -5   22.29    3.92
  -1  19  -6   48.66    5.84
   1  19   6   41.73    3.72
   1  19   6   39.24    5.40
  -1  19  -6   43.24    4.24
   1  19   6   33.26    3.66
  -1  19  -7  154.50    9.53
   1  19   7  183.37    7.92
   1  19   7  175.62    9.17
  -1  19  -7  159.20    8.40
   1  19   7  141.36    7.98
   1  19   8   10.30    4.06
  -1  19  -8   15.36    5.05
   1  19   8    4.46    3.06
   1  19   9   10.84    3.48
   1  19   9    5.66    2.93
  -1  19  -9    5.88    4.62
   1  19  10   67.67    4.56
   1  19  10   76.89    4.09
   1  19  11   43.75    3.39
   1  19  11   45.44    2.88
  -1  19 -12   10.28    2.97
   1  19  12   13.86    1.71
  -1  19 -13   55.63    3.64
   1  19  13   51.00    2.69
   1  19  14   36.12    2.09
  -1  19 -14   32.90    2.32
  -1  20  13    2.67    1.12
   1  20 -13    0.10    1.41
   1  20 -12  182.74    8.27
  -1  20  12  187.34    8.01
   1  20 -11   60.50    4.09
  -1  20  11   64.18    3.60
   1  20 -10   95.99    5.86
  -1  20  10  111.27    5.31
  -1  20  10  100.21    5.33
   1  20  -9   32.43    4.06
  -1  20   9   43.95    3.30
  -1  20   9   39.01    3.57
   1  20  -8   78.52    6.01
  -1  20   8   97.64    5.00
  -1  20   8   96.20    5.16
  -1  20   8   88.88    5.77
  -1  20   7   82.10    4.52
  -1  20   7   77.13    4.54
  -1  20   7   73.45    5.67
  -1  20   6    7.89    4.35
  -1  20   6    4.70    2.48
   1  20  -6   -1.14    4.08
  -1  20   6    3.75    2.47
   1  20  -5   21.44    3.19
  -1  20   5   23.82    2.85
  -1  20   5   27.66    3.08
   1  20  -5   26.56    2.82
  -1  20   4   39.02    3.43
  -1  20   4   35.09    3.09
   1  20  -4   32.94    3.94
   1  20  -4   28.97    3.29
  -1  20   3  146.43    7.11
  -1  20   3  143.92    6.72
   1  20  -3  131.04    7.01
  -1  20   2   23.01    3.20
   1  20  -2   26.03    4.32
  -1  20   2   21.72    2.60
   1  20  -2   23.64    3.10
  -1  20   1   18.33    3.10
   1  20  -1   19.04    4.49
   1  20  -1   15.41    2.81
  -1  20   1   21.01    2.39
  -1  20   0    7.59    2.70
   1  20   0    4.74    4.26
  -1  20   0   11.05    2.08
   1  20   0    9.15    2.61
  -1  20   0    8.54    2.68
   1  20   1  129.03    8.19
   1  20   1  132.67    6.53
  -1  20  -1  131.02    6.88
   1  20   2  126.73    6.22
  -1  20  -2  122.39    6.60
   1  20   3   50.71    3.73
  -1  20  -3   46.42    5.52
  -1  20  -3   39.39    3.98
   1  20   4   90.66    5.00
  -1  20  -4   86.57    5.64
  -1  20  -4   84.75    6.73
  -1  20  -5   10.86    4.74
   1  20   5    8.04    2.38
   1  20   5    6.19    4.01
   1  20   5    8.56    2.81
  -1  20  -5    8.56    3.34
  -1  20  -6   38.22    5.40
   1  20   6   44.15    3.41
   1  20   6   41.49    4.87
   1  20   6   47.02    3.60
  -1  20  -6   38.64    4.11
   1  20   7  228.86   11.10
   1  20   7  247.04   10.13
   1  20   7  219.85   10.08
   1  20   8   31.96    3.82
   1  20   8   26.48    2.96
  -1  20  -8   21.95    4.62
   1  20   9   38.06    3.07
  -1  20  -9   20.97    4.47
   1  20  10  208.12    8.58
   1  20  10  196.19    8.74
   1  20  11  105.59    4.63
   1  20  11   98.46    4.84
   1  20  12    5.39    1.38
  -1  20 -12    2.73    2.01
   1  20  12    5.65    1.10
  -1  20 -13   20.71    1.81
   1  20  13   22.24    1.46
  -1  21  12    6.03    1.13
  -1  21  11  144.81    6.35
  -1  21  10   32.97    2.42
  -1  21  10   28.93    2.29
  -1  21   9   -0.09    2.03
  -1  21   9    0.90    1.88
  -1  21   8   60.33    3.57
  -1  21   8   50.78    3.94
  -1  21   7    4.51    3.02
  -1  21   7    4.50    2.15
  -1  21   6    2.28    2.12
  -1  21   6    3.40    3.49
  -1  21   6    0.56    2.03
  -1  21   5  129.98    6.22
  -1  21   5  128.91    7.55
  -1  21   5  131.38    6.13
   1  21  -5  116.83    6.16
  -1  21   4   63.48    4.02
   1  21  -4   67.40    4.50
   1  21  -4   68.51    4.03
  -1  21   4   60.70    3.84
  -1  21   3   67.95    4.13
   1  21  -3   57.85    4.70
   1  21  -3   55.98    4.09
  -1  21   3   68.75    3.78
  -1  21   2    7.34    2.55
   1  21  -2   10.34    3.53
  -1  21   2   11.71    2.09
   1  21  -2    6.47    2.59
  -1  21   1  172.35    7.92
  -1  21   1  169.87    7.49
   1  21  -1  155.82    7.82
   1  21  -1  158.75    8.66
   1  21   0   63.36    4.10
   1  21   0   66.34    5.36
   1  21   1    5.51    2.47
   1  21   1    3.20    3.86
   1  21   2   58.72    3.85
   1  21   2   55.48    5.23
   1  21   3   39.47    3.22
  -1  21  -3   28.60    3.37
   1  21   3   32.55    4.57
  -1  21  -4   -0.74    2.79
   1  21   4    5.20    2.49
  -1  21  -5   56.01    5.47
   1  21   5   68.51    3.98
   1  21   5   56.89    5.06
   1  21   6  147.29    6.84
   1  21   6  155.72    7.79
  -1  21  -7    3.30    3.61
   1  21   7   11.36    2.33
   1  21   7    6.51    2.93
  -1  21  -8   10.02    3.55
  -1  21  -9   23.61    3.52
  -1  21 -10   13.29    2.85
   1  21  10   24.71    1.83
   1  21  11   39.35    2.04
   1  21  11   35.84    2.04
  -1  22  11    5.58    0.86
  -1  22  10   29.20    1.86
  -1  22   9   14.62    1.67
  -1  22   9   16.43    1.75
  -1  22   8  196.83    9.56
  -1  22   8  238.09    9.46
  -1  22   7   33.22    3.22
  -1  22   7   46.52    2.85
  -1  22   6    5.70    2.75
  -1  22   6   11.42    1.91
  -1  22   5  244.19   12.11
  -1  22   5  273.30   11.26
  -1  22   4  206.63    9.05
  -1  22   4  209.15   10.25
   1  22  -4  187.66    9.02
  -1  22   4  216.83    8.95
  -1  22   3   88.14    6.18
   1  22  -3   85.06    4.65
  -1  22   3   92.99    4.48
   1  22  -2   23.69    3.23
  -1  22   2   24.93    2.24
   1  22  -2   19.55    2.65
   1  22  -1  236.39   10.68
   1  22  -1  221.61   10.09
   1  22   0   12.19    3.14
   1  22   0    9.09    2.39
   1  22   1    7.15    3.18
   1  22   1    6.82    2.37
   1  22   2  159.95    8.04
   1  22   2  152.13    7.20
   1  22   3  162.19    8.58
   1  22   3  178.99    7.92
   1  22   4   20.93    2.50
   1  22   5  102.32    5.12
   1  22   6  158.36    7.98
   1  22   6  172.79    7.53
   1  22   7   46.12    2.92
   1  22   8   38.06    2.43
   1  22  10   16.98    1.31
  -1  23   8    3.44    1.13
  -1  23   8    2.95    1.05
  -1  23   7   10.57    1.78
  -1  23   7   12.10    1.50
  -1  23   6   25.32    2.54
  -1  23   6   27.03    1.97
  -1  23   5   10.50    2.36
  -1  23   5   14.03    1.58
  -1  23   4   52.86    4.08
  -1  23   4   59.38    3.08
  -1  23   3   -1.71    2.88
  -1  23   3    1.07    1.36
   1  23  -2    5.79    1.71
   1  23  -1   16.70    2.58
   1  23  -1   20.00    2.13
   1  23   0   60.57    3.92
  -1  23   0   55.61    4.38
   1  23   0   52.40    3.44
   1  23   1    6.35    2.50
   1  23   1    2.29    1.95
   1  23   2  129.32    6.47
   1  23   2  124.52    6.01
   1  23   3    2.46    2.33
   1  23   3    2.09    1.86
   1  23   4    1.86    1.78
   1  23   5   18.01    2.01
   1  23   6   19.04    1.89
   1  23   7   71.46    3.58
   1  23   8   45.23    2.38
  -1  24   6    4.91    1.13
  -1  24   5   40.35    2.58
  -1  24   4    7.29    1.82
  -1  24   3   10.56    2.11
  -1  24   1    5.04    2.16
  -1  24   0  114.68    5.46
   1  24   0  114.38    5.07
   1  24   1  124.32    5.40
  -1  24  -1  107.92    5.55
   1  24   1  107.34    5.08
   1  24   2   66.82    3.59
  -1  24  -2   64.35    3.65
   1  24   2   64.08    3.35
   1  24   3    9.02    1.63
   1  24   3    1.13    1.44
   1  24   4   62.18    3.20
   1  24   5   21.91    1.69
   2   0 -23    2.00    0.88
   2   0 -22    2.29    1.36
   2   0 -21   -0.62    1.90
   2   0 -20  196.60    8.93
   2   0 -19   -3.80    3.09
   2   0 -18  152.21    7.67
   2   0 -17    4.24    4.81
  -2   0  17   -2.00    6.84
   2   0 -17    5.96    3.01
   2   0 -16  470.89   22.84
   2   0 -16  440.03   18.70
   2   0 -15    3.45    5.01
  -2   0  15   -0.38    6.29
   2   0 -15   -0.19    2.80
   2   0 -14  187.51   12.26
  -2   0  14  177.67   13.93
   2   0 -14  179.57    8.77
   2   0 -13   -0.22    4.22
  -2   0  13    0.35    5.78
   2   0 -13   -0.37    2.25
   2   0 -12  573.00   25.50
   2   0 -12  531.67   22.15
  -2   0  11   -1.53    4.92
   2   0 -11    1.76    3.52
   2   0 -10  158.75    9.96
   2   0  -9    0.65    3.12
   2   0  -8  423.17   19.73
   2   0  -7    0.77    2.36
   2   0  -6 2434.38   98.73
   2   0  -5   -0.09    1.88
   2   0  -5   -0.21    1.94
   2   0  -4   94.24    5.38
   2   0  -4  103.51    5.84
   2   0  -3    0.07    1.43
   2   0  -3   -0.69    1.60
   2   0  -2 2025.43   85.08
   2   0  -2 2218.21   85.16
   2   0  -1   -0.53    1.25
   2   0  -1    0.21    1.24
   2   0   0   14.04    1.81
   2   0   0   14.56    1.74
   2   0   1    0.25    1.26
   2   0   2  557.73   23.64
   2   0   3    0.28    1.78
   2   0   4  662.86   28.32
   2   0   5    0.70    2.20
   2   0   6  371.94   17.56
  -2   0  -7    0.70    3.32
   2   0   7    1.14    3.04
  -2   0  -8  672.19   30.28
   2   0   8  649.96   30.13
   2   0   9    0.90    4.12
  -2   0  -9    1.17    3.93
   2   0  10   15.74    5.30
  -2   0 -10   17.24    5.15
   2   0  11    2.25    5.20
  -2   0 -11    0.30    4.69
  -2   0 -12  112.14    6.64
   2   0  12  103.68    9.91
  -2   0 -13    0.70    3.32
   2   0  13    3.99    5.92
  -2   0 -14   35.08    4.55
   2   0  14   34.58    7.85
   2   0  15    0.36    5.82
  -2   0 -15   -2.04    3.60
  -2   0 -16    2.19    3.60
  -2   0 -17    0.30    3.38
  -2   0 -18   14.32    3.24
  -2   0 -19   -2.01    2.55
  -2   0 -20  109.12    5.33
  -2   0 -21    1.79    1.13
   2  -1 -23   28.44    1.61
   2  -1 -22   25.84    1.96
   2  -1 -21   12.42    2.09
   2  -1 -20   37.04    3.20
   2  -1 -19   42.41    3.63
   2  -1 -18   54.22    4.16
  -2  -1  17  148.56   13.80
   2  -1 -17  177.40    8.71
   2  -1 -16   83.37    8.34
  -2  -1  16   72.90   10.18
   2  -1 -16   78.22    5.14
   2  -1 -15   31.31    6.05
   2  -1 -15   29.73    3.41
   2  -1 -14    2.84    4.68
  -2  -1  14    1.10    5.96
   2  -1 -14    2.73    2.65
   2  -1 -13  164.75   10.95
  -2  -1  13  137.08   12.02
   2  -1 -13  158.14    7.74
   2  -1 -12  229.36   13.33
  -2  -1  12  207.87   14.36
   2  -1 -12  217.98   10.07
  -2  -1  11  159.74   12.18
   2  -1 -11  178.93   11.10
   2  -1 -10   29.00    4.79
   2  -1  -9    4.04    3.25
   2  -1  -8  131.09    8.27
   2  -1  -7    2.19    2.52
   2  -1  -6  288.37   13.81
   2  -1  -5    4.53    2.02
   2  -1  -5    4.99    2.31
   2  -1  -4    2.97    1.61
   2  -1  -4    2.11    1.88
   2  -1  -3   -0.41    1.43
   2  -1  -3    0.61    1.58
   2  -1  -2  100.17    5.47
   2  -1  -2  110.30    5.48
   2  -1  -1   63.55    3.77
   2  -1  -1   66.73    3.78
   2  -1   0   88.64    5.25
   2  -1   0  115.55    5.30
   2  -1   1  333.08   14.50
   2  -1   2   12.00    2.01
   2  -1   3   40.92    3.55
   2  -1   4   18.68    2.60
   2  -1   5   76.50    5.28
   2  -1   6  298.43   14.66
  -2  -1  -7   66.09    5.97
   2  -1   7   65.57    5.87
  -2  -1  -8    4.24    3.85
   2  -1   8    3.26    3.69
  -2  -1  -9  599.84   28.63
   2  -1   9  608.02   28.43
  -2  -1 -10    2.12    4.55
   2  -1  10    4.06    4.84
  -2  -1 -11   79.87    8.81
   2  -1  11   80.50    8.47
   2  -1  12    3.71    5.76
  -2  -1 -12   11.94    3.26
  -2  -1 -13   41.75    4.57
   2  -1  13   40.20    7.83
   2  -1  14   23.03    6.95
  -2  -1 -14   31.78    4.31
   2  -1  15   62.19    8.85
  -2  -1 -15   70.35    5.68
  -2  -1 -16  218.92   10.90
  -2  -1 -17    9.61    3.59
  -2  -1 -18   85.77    5.46
  -2  -1 -19   63.02    4.13
  -2  -1 -20   31.65    2.58
  -2  -1 -21    3.97    1.10
   2  -2 -23    3.16    0.78
   2   2 -23    1.64    0.75
   2  -2 -22   17.66    1.65
   2  -2 -21    1.81    1.78
   2  -2 -20  253.28   11.03
   2  -2 -19   41.64    3.67
   2  -2 -18  115.49    6.25
   2  -2 -17    9.65    3.01
   2   2 -17    6.38    5.12
   2  -2 -17    5.18    5.00
  -2   2  17   -0.79    6.39
  -2  -2  17   -1.58    6.39
   2  -2 -16    2.72    2.80
   2   2 -16    6.46    5.36
   2  -2 -16    1.75    5.03
  -2   2  16    0.40    6.77
  -2  -2  16    0.81    6.83
   2  -2 -15  144.66    7.16
   2   2 -15  131.18    7.09
   2   2 -15  127.24   10.04
   2  -2 -15  160.60   10.74
  -2  -2  15  107.28   11.59
  -2   2  15  118.07   11.75
   2   2 -14    6.05    2.72
   2  -2 -14    9.44    2.72
   2   2 -14    6.82    4.84
   2  -2 -14   13.49    5.15
  -2   2  14    5.11    6.36
  -2  -2  14    4.41    6.21
   2   2 -13  144.81    6.96
   2  -2 -13  135.14    6.98
   2   2 -13  131.55   10.00
   2  -2 -13  148.93   10.38
  -2  -2  13  116.16   11.08
  -2   2  13  109.90   10.95
   2   2 -12    9.99    2.37
   2  -2 -12   11.64    2.40
   2   2 -12    6.66    4.53
   2  -2 -12   10.07    4.66
  -2   2  12    9.38    5.36
  -2  -2  12    4.89    5.27
   2   2 -11   78.82    4.42
  -2  -2  11   64.55    8.00
  -2   2  11   66.25    8.10
   2  -2 -11   72.11    6.94
   2  -2 -10  259.60   14.14
   2  -2  -9   75.25    6.31
   2  -2  -8  617.09   27.41
   2  -2  -7   10.65    2.88
   2   2  -7    9.57    2.86
   2   2  -6   15.67    3.02
   2  -2  -6   17.62    3.03
   2   2  -5   49.20    3.82
   2  -2  -5   46.26    3.74
   2   2  -5   48.52    4.04
   2  -2  -5   47.57    4.11
   2  -2  -4  203.72    9.84
   2   2  -4  203.25    9.87
   2   2  -4  209.49   10.25
   2  -2  -4  230.55   10.36
   2   2  -3    9.35    1.77
   2  -2  -3    9.44    1.83
   2   2  -3    8.32    1.90
   2  -2  -3    7.63    1.83
   2  -2  -2   54.28    3.50
   2   2  -2   55.86    3.55
   2   2  -2   54.72    3.54
   2  -2  -2   59.26    3.58
   2  -2  -1 1813.38   71.30
   2   2  -1 1654.55   71.22
   2   2  -1 1808.50   71.16
   2  -2  -1 1803.97   71.15
   2  -2   0  225.18   10.93
   2   2   0  216.92   10.92
   2   2   0  268.22   11.08
   2  -2   0  279.73   11.12
   2  -2   1  662.18   26.96
   2   2   1  632.83   26.92
   2   2   2  262.40   12.14
   2  -2   2  273.58   12.19
   2   2   3    5.84    1.97
   2  -2   3    4.94    1.98
   2   2   4   92.12    5.81
   2  -2   4   95.62    5.96
   2  -2   4   97.95    5.73
   2   2   4   87.48    5.65
   2  -2   5  206.61   10.32
   2   2   5  192.73   10.26
   2  -2   6  270.23   13.25
   2   2   6  260.06   13.28
   2   2   7  290.72   14.98
   2  -2   7  307.08   15.12
  -2  -2  -7  296.31   15.29
   2  -2   8   40.79    5.31
   2   2   8   44.69    5.48
  -2  -2  -8   45.30    5.48
   2   2   9  187.42   11.68
   2  -2   9  192.74   11.77
  -2  -2  -9  174.07   11.78
   2  -2  10  154.41   10.84
   2   2  10  133.04   10.55
  -2  -2 -10  158.94   11.12
   2   2  11  301.33   16.88
   2  -2  11  281.33   16.79
  -2  -2 -11  258.07   16.68
   2  -2  12  389.31   22.36
   2   2  12  379.90   22.27
  -2  -2 -12  416.30   18.30
  -2   2 -12  432.37   18.38
   2   2  13  168.28   13.36
   2  -2  13  180.00   13.59
  -2  -2 -13  187.46    9.49
  -2   2 -13  178.09    9.50
  -2  -2 -14   15.89    3.78
   2   2  14   11.07    6.30
   2  -2  14   10.08    6.42
   2   2  15   23.18    6.84
   2  -2  15   17.65    7.07
  -2  -2 -15   27.66    4.40
   2   2  15   22.73    7.60
   2  -2  15    6.22    6.82
  -2  -2 -16    7.66    3.79
  -2  -2 -17   81.83    5.60
  -2  -2 -18   13.42    3.08
  -2  -2 -19    5.09    2.43
  -2  -2 -20   36.97    2.68
  -2  -2 -21   59.67    3.07
  -2   2 -21   68.20    3.12
   2   3 -23    4.59    0.96
   2   3 -22   28.21    1.88
   2  -3 -22   27.34    1.88
   2  -3 -21   19.26    2.09
   2   3 -21   19.88    2.14
   2  -3 -20   40.60    3.09
   2   3 -20   36.50    3.07
   2   3 -19   -0.33    2.66
   2  -3 -19   -0.89    2.69
   2   3 -18   13.66    3.03
   2  -3 -18   13.92    3.11
   2   3 -17   77.78    5.10
   2  -3 -17   84.07    5.04
   2   3 -17   86.14    8.26
   2  -3 -17   85.27    8.24
   2   3 -16   12.58    3.04
   2  -3 -16   13.63    3.12
   2   3 -16   14.25    5.51
   2  -3 -16   19.51    5.80
  -2   3  16    3.99    6.68
  -2  -3  16    6.04    6.71
   2   3 -15    6.02    2.85
   2  -3 -15    8.28    2.78
   2   3 -15    9.95    5.37
   2  -3 -15    8.06    5.01
  -2   3  15    4.23    6.37
  -2  -3  15    1.55    6.40
   2   3 -14  113.89    6.19
   2  -3 -14  117.62    6.16
   2   3 -14  112.03    9.33
   2  -3 -14  110.80    9.33
  -2  -3  14  111.37   11.32
  -2   3  14   89.45   10.57
   2   3 -13   15.25    2.67
   2  -3 -13   14.87    2.73
   2   3 -13   22.22    5.10
   2  -3 -13   15.70    5.03
  -2  -3  13   14.15    5.91
  -2   3  13   14.00    5.88
   2   3 -12  442.73   18.45
   2  -3 -12  428.97   18.44
   2   3 -12  464.92   21.89
   2  -3 -12  466.69   21.91
  -2   3  12  389.61   22.98
  -2  -3  12  380.95   22.95
   2   3 -11    2.94    1.93
   2  -3 -11    4.10    2.01
   2   3 -11    5.62    4.06
   2  -3 -11    5.30    4.12
  -2  -3  11    2.75    4.83
  -2   3  11    3.33    4.83
   2   3 -10 1047.85   46.72
   2  -3 -10 1125.87   46.88
   2   3  -9    7.85    3.24
   2  -3  -9    6.81    3.35
   2   3  -8   44.66    4.70
   2  -3  -8   43.29    4.65
   2   3  -7  163.89    9.06
   2  -3  -7  159.66    9.08
   2  -3  -6   27.00    3.59
   2   3  -6   27.43    3.47
   2   3  -5   68.07    4.96
   2  -3  -5   76.02    5.06
   2   3  -4  741.99   31.65
   2  -3  -4  806.59   31.80
   2  -3  -4  738.90   31.32
   2   3  -4  727.31   31.29
   2  -3  -3    4.70    1.72
   2   3  -3    3.57    1.67
   2   3  -3    3.91    1.70
   2  -3  -3    2.16    1.68
   2   3  -2   96.58    5.31
   2  -3  -2   99.01    5.34
   2   3  -2  102.34    5.39
   2  -3  -2  108.52    5.42
   2   3  -1  417.82   17.58
   2  -3  -1  431.95   17.61
   2   3  -1  396.31   17.64
   2  -3  -1  416.85   17.75
   2  -3   0  948.63   39.11
   2  -3   0 1027.95   39.03
   2   3   0  991.48   38.97
   2   3   1   92.47    5.06
   2  -3   1   97.75    5.10
   2  -3   2   30.91    2.82
   2   3   2   31.49    2.75
   2   3   3   47.24    3.64
   2  -3   3   49.29    3.58
   2   3   4   11.85    2.61
   2  -3   4   12.72    2.74
  -2   3  -5   62.16    3.25
   2  -3   5   74.26    5.13
   2   3   5   77.53    5.22
   2  -3   6 1314.43   55.70
   2   3   6 1355.95   55.72
  -2  -3  -7    4.11    3.22
  -2   3  -7    1.44    3.22
   2  -3   7    1.95    3.16
   2   3   7    2.90    2.86
  -2  -3  -8  196.82   11.81
  -2   3  -8  201.98   11.94
   2   3   8  204.77   11.72
   2  -3   8  188.10   11.52
  -2  -3  -9    6.67    4.22
  -2   3  -9    5.27    4.23
   2   3   9    9.29    4.14
   2  -3   9   13.66    4.63
   2   3  10   91.68    8.66
   2  -3  10   96.08    8.62
  -2  -3 -10   96.99    8.59
  -2   3 -10   89.96    8.62
   2  -3  11   98.97    9.26
   2   3  11   93.12    8.85
  -2   3 -11   99.42    9.76
  -2  -3 -11  101.54    9.60
  -2   3 -12    3.27    3.13
  -2  -3 -12    1.55    2.97
   2  -3  12   -0.31    5.33
   2   3  12    2.44    5.23
   2  -3  13  135.30   11.70
   2   3  13  126.73   11.22
  -2  -3 -13  136.75    7.69
  -2   3 -13  127.57    7.55
   2  -3  14   24.87    7.22
   2   3  14   28.06    7.55
  -2   3 -14   36.76    4.62
  -2  -3 -14   46.16    4.56
  -2   3 -15   27.38    4.03
  -2  -3 -15   23.65    4.18
   2  -3  15   24.05    6.98
   2   3  15   31.42    7.16
   2  -3  15   15.34    7.53
   2   3  15   13.61    7.05
  -2   3 -16   34.25    4.28
  -2  -3 -16   34.19    4.26
  -2   3 -17    8.43    3.23
  -2  -3 -17    9.72    3.28
  -2   3 -18    9.58    3.00
  -2  -3 -18    9.53    2.80
  -2   3 -19   65.48    4.19
  -2  -3 -19   66.29    4.19
  -2   3 -19   74.55    3.86
  -2   3 -20   21.25    2.08
  -2  -3 -20   18.91    2.02
  -2   3 -21    7.45    1.05
  -2  -3 -21    8.64    1.03
   2   4 -22   25.14    1.76
   2  -4 -22   27.47    1.76
   2   4 -21  279.69   12.00
   2  -4 -21  293.99   12.02
   2   4 -20    3.78    2.10
   2  -4 -20    3.81    2.01
   2   4 -19  175.10    8.19
   2  -4 -19  174.97    8.17
   2   4 -18   20.17    3.09
   2  -4 -18   26.42    3.24
   2   4 -17   23.03    3.04
   2  -4 -17   23.78    3.18
   2   4 -17   17.43    5.43
   2  -4 -17   27.22    5.83
   2   4 -16  121.21    6.24
   2  -4 -16  107.72    6.12
   2   4 -16  114.35    9.33
   2  -4 -16  127.46    9.72
  -2   4  16   94.02   11.20
   2   4 -15  139.91    7.07
   2  -4 -15  138.78    7.13
   2   4 -15  145.16   10.42
   2  -4 -15  150.46   10.65
  -2  -4  15  103.31   11.84
  -2   4  15  109.11   12.05
   2   4 -14   22.88    2.98
   2  -4 -14   25.87    3.20
   2   4 -14   34.90    5.87
   2  -4 -14   24.20    5.63
  -2   4  14   10.48    6.25
  -2  -4  14   17.63    6.90
   2  -4 -13   15.31    2.63
   2   4 -13   12.16    2.68
   2   4 -13   15.05    4.95
   2  -4 -13   14.79    4.88
  -2   4  13   15.64    6.31
  -2  -4  13   11.75    6.26
   2   4 -12  507.29   21.56
   2  -4 -12  526.43   21.64
   2   4 -12  617.71   25.32
   2  -4 -12  599.34   25.42
  -2   4  12  408.86   25.60
  -2  -4  12  398.22   25.57
   2   4 -11  685.67   29.54
   2  -4 -11  754.40   29.65
   2   4 -11  770.27   32.87
   2  -4 -11  783.78   33.03
  -2   4  11  654.47   33.99
  -2  -4  11  652.12   34.10
   2   4 -10   10.81    3.88
   2  -4 -10    9.74    3.86
  -2   4  10    3.11    4.40
  -2  -4  10    6.33    4.46
   2   4  -9  445.96   20.98
   2  -4  -9  445.13   21.20
   2   4  -8  119.88    7.56
   2  -4  -8  114.58    7.75
   2  -4  -7   64.55    5.17
   2   4  -7   63.63    5.18
   2   4  -6    3.86    2.49
   2  -4  -6    3.58    2.43
   2   4  -5  196.59   10.19
   2  -4  -5  210.63   10.40
   2  -4  -4   28.65    3.08
   2   4  -4   23.23    2.81
   2  -4  -4   22.53    2.57
   2   4  -4   26.43    2.73
   2   4  -3  120.64    6.38
   2  -4  -3  133.16    6.55
   2  -4  -3  124.02    6.38
   2   4  -3  120.90    6.45
   2  -4  -2  306.60   13.20
   2   4  -2  301.88   13.18
   2   4  -2  285.35   13.20
   2  -4  -2  309.35   13.25
   2   4  -1    3.79    1.34
   2  -4  -1    3.90    1.44
   2  -4  -1    1.83    1.44
   2   4  -1    3.73    1.38
   2   4   0  401.88   18.43
   2  -4   0  476.03   18.64
   2  -4   1  153.03    7.38
   2   4   1  151.98    7.39
   2  -4   2  879.99   34.72
   2   4   2  867.04   34.69
  -2   4  -2  815.46   33.59
   2  -4   3   18.87    2.54
   2   4   3   18.90    2.48
  -2   4  -3   11.48    0.85
   2   4   4    0.43    2.15
   2  -4   4    1.53    2.30
   2   4   5  247.36   12.61
   2  -4   5  280.51   12.91
  -2   4  -5  240.59   10.76
   2  -4   5  274.39   12.62
   2   4   5  259.35   12.46
  -2   4  -6    0.06    0.81
  -2  -4  -6    1.57    2.77
  -2   4  -6    1.74    2.92
   2  -4   6    1.94    2.69
   2   4   6    0.55    2.34
  -2  -4  -7   55.89    5.59
  -2   4  -7   53.47    5.57
   2  -4   7   55.30    5.27
   2   4   7   54.24    5.36
  -2  -4  -8  853.13   37.98
  -2   4  -8  855.15   38.19
   2  -4   8  861.81   37.56
   2   4   8  830.80   37.51
  -2  -4  -9   25.49    5.52
  -2   4  -9   28.82    5.41
   2  -4   9   31.42    5.47
   2   4   9   28.23    5.17
   2  -4  10   44.74    6.62
   2   4  10   47.42    6.72
  -2  -4 -10   51.92    6.87
  -2   4 -10   46.21    6.65
  -2   4 -11  114.12    6.33
  -2  -4 -11  109.11    6.35
   2  -4  11   98.04    9.38
   2   4  11  103.17    9.56
  -2   4 -12   26.26    3.90
  -2  -4 -12   24.69    3.62
   2  -4  12   27.72    6.52
   2   4  12   19.97    6.28
   2  -4  13   11.50    6.00
   2   4  13   18.06    6.49
  -2   4 -13   12.78    3.67
  -2  -4 -13   15.35    3.59
   2  -4  14   10.95    6.48
   2   4  14    6.39    5.85
   2  -4  14    3.39    6.53
   2   4  14   -0.74    6.86
  -2   4 -14    4.09    3.44
  -2  -4 -14    2.32    3.50
   2  -4  15  222.10   17.82
   2   4  15  242.95   18.21
  -2   4 -15  315.70   14.06
  -2  -4 -15  325.70   13.98
  -2   4 -16    1.41    3.44
  -2  -4 -16    2.47    3.37
  -2  -4 -17  136.79    7.16
  -2   4 -17  134.89    7.30
  -2   4 -18    6.15    2.78
  -2  -4 -18    4.02    2.68
  -2  -4 -19    2.32    2.09
  -2   4 -19    2.85    2.01
  -2   4 -19    5.83    1.74
  -2   4 -20   12.23    1.67
  -2  -4 -20   13.37    1.64
   2   5 -22   43.23    2.49
   2  -5 -22   41.29    2.09
   2   5 -22   44.87    2.13
   2  -5 -21    2.11    1.41
   2   5 -21    1.46    1.41
   2   5 -20   17.72    2.22
   2  -5 -20   18.18    2.17
   2   5 -19    4.49    2.41
   2  -5 -19    5.91    2.40
   2   5 -18   17.29    2.93
   2  -5 -18   18.67    2.96
   2   5 -17  199.38    9.27
   2  -5 -17  193.17    9.21
   2   5 -16   46.00    3.71
   2  -5 -16   46.73    3.78
   2   5 -16   40.85    6.32
   2  -5 -16   39.96    6.49
  -2   5  16   32.10    7.76
  -2  -5  16   23.02    7.45
   2   5 -15   18.34    2.87
   2  -5 -15   16.02    2.81
   2   5 -15   19.90    5.61
   2  -5 -15   22.26    5.85
  -2   5  15    8.09    6.55
  -2  -5  15    6.30    7.03
   2   5 -14    5.17    2.41
   2  -5 -14    3.01    2.50
   2   5 -14    4.38    4.94
   2  -5 -14    3.74    4.86
  -2   5  14    2.52    5.78
  -2  -5  14   -2.94    6.15
   2   5 -13   18.90    2.71
   2  -5 -13   20.98    2.76
   2   5 -13   20.08    5.35
   2  -5 -13   27.57    5.94
  -2   5  13   11.19    5.97
  -2  -5  13   17.30    6.37
   2  -5 -12   44.43    3.44
   2   5 -12   43.60    3.42
   2   5 -12   50.25    5.98
   2  -5 -12   48.48    5.97
  -2   5  12   34.28    6.96
   2   5 -11   80.50    4.56
   2  -5 -11   83.51    4.60
   2   5 -11   91.85    7.53
   2  -5 -11   98.95    7.63
  -2  -5  11   65.04    8.00
  -2   5  11   59.60    7.68
   2   5 -10   25.75    4.55
   2  -5 -10   27.30    4.57
  -2   5  10   12.61    4.69
  -2  -5  10   23.28    5.44
   2   5  -9  265.71   14.02
   2  -5  -9  275.19   14.16
   2   5  -8   24.80    3.74
   2  -5  -8   24.66    3.88
   2   5  -7  503.15   22.54
   2  -5  -7  499.82   22.68
   2   5  -6  838.64   36.22
   2  -5  -6  872.00   36.44
   2   5  -5  433.56   20.25
   2  -5  -5  487.65   20.44
   2  -5  -4  141.51    7.40
   2   5  -4  142.24    7.40
   2   5  -4  127.22    7.22
   2  -5  -4  153.23    7.50
   2   5  -3  243.26   11.58
   2  -5  -3  264.76   11.65
   2   5  -3  260.54   11.59
   2  -5  -3  253.03   11.56
   2  -5  -2    3.61    1.51
   2   5  -2    2.16    1.51
   2   5  -2    3.43    1.47
   2  -5  -2    3.44    1.49
   2  -5  -1    0.25    1.36
   2   5  -1    1.73    1.44
   2   5  -1    0.27    1.30
   2  -5  -1    0.77    1.30
   2  -5   0   13.01    1.79
   2   5   0    8.05    1.67
   2  -5   1 1378.58   53.97
   2   5   1 1279.30   53.87
   2  -5   2   63.22    4.10
   2   5   2   59.43    3.97
  -2   5  -2   64.96    3.14
   2  -5   3   93.14    5.26
   2   5   3   84.96    5.11
  -2   5  -3   81.43    3.77
  -2   5  -4  645.35   26.19
   2  -5   4  630.85   27.29
   2   5   4  607.88   27.19
   2   5   5   84.28    5.90
  -2   5  -5   83.97    4.38
   2  -5   5   90.35    6.15
   2  -5   6   17.89    3.74
  -2   5  -6   11.96    1.47
   2   5   6   16.29    3.58
   2  -5   6   18.28    3.34
   2   5   6   12.80    3.16
  -2  -5  -6   16.72    3.63
  -2   5  -6   18.45    3.62
   2  -5   7  230.33   12.24
   2   5   7  206.98   11.76
  -2  -5  -7  213.93   12.41
  -2   5  -7  231.84   12.59
   2  -5   8   98.29    7.76
   2   5   8   92.32    7.56
  -2  -5  -8  110.09    8.40
  -2   5  -8  110.73    8.41
   2  -5   9   54.94    6.56
   2   5   9   56.76    6.29
  -2  -5  -9   50.31    6.60
  -2   5  -9   59.32    6.78
   2  -5  10  140.20   10.50
   2   5  10  135.25   10.16
  -2   5 -10  132.71    6.69
  -2   5 -10  143.83   10.86
  -2  -5 -10  133.91   10.59
  -2   5 -11  379.36   16.44
  -2  -5 -11  380.90   16.37
   2   5  11  353.85   19.96
  -2   5 -12   33.60    3.87
  -2  -5 -12   33.99    4.02
   2  -5  12   25.21    6.32
   2   5  12   29.67    6.49
  -2   5 -13  309.73   13.89
  -2  -5 -13  311.77   13.98
   2  -5  13  291.14   18.14
   2   5  13  285.38   17.75
   2   5  13  246.14   18.03
  -2   5 -14  109.07    6.57
  -2  -5 -14  110.55    6.41
   2   5  14   67.47    9.75
   2  -5  14   75.66   10.04
  -2  -5 -15  105.26    6.38
  -2   5 -15  107.24    6.37
   2  -5  15   69.97    9.98
   2   5  15   68.70    9.53
  -2  -5 -16   60.83    4.75
  -2   5 -16   61.07    4.89
  -2   5 -17    9.39    2.99
  -2  -5 -17    5.05    2.96
  -2   5 -18   22.97    2.65
  -2   5 -18   18.06    2.81
  -2  -5 -18   15.10    2.76
  -2   5 -19  121.81    6.01
  -2   5 -19  130.64    5.89
  -2  -5 -19  125.25    5.99
  -2   5 -20    3.00    1.22
  -2  -5 -20    3.00    1.26
  -2   6  22    5.68    0.96
   2   6 -22   11.33    1.49
  -2   6  21   12.34    1.57
   2   6 -21   14.57    1.52
   2  -6 -21   17.54    1.51
   2   6 -21   18.32    2.21
   2  -6 -20  105.83    4.82
   2   6 -20   93.65    4.78
   2   6 -19   -1.52    2.07
   2  -6 -19   -0.19    2.11
   2   6 -18    5.63    2.54
   2  -6 -18    4.67    2.40
   2   6 -17   -1.02    2.72
   2  -6 -17   -2.98    2.79
   2   6 -16    7.15    2.64
   2  -6 -16    5.70    2.66
   2   6 -16   -0.23    4.97
   2  -6 -16    5.26    5.09
   2   6 -15  108.78    5.71
   2  -6 -15  112.64    5.72
  -2   6  15   82.92    7.27
  -2   6  15   65.04    9.72
  -2  -6  15   70.47   10.14
   2  -6 -15  130.69    9.28
   2   6 -15  100.25    8.72
   2   6 -14  236.94   11.00
   2  -6 -14  264.93   11.11
  -2   6  14  164.72   15.22
  -2  -6  14  177.12   15.53
   2   6 -14  256.95   14.49
   2  -6 -14  284.40   14.78
   2   6 -13    7.25    2.40
   2  -6 -13    7.86    2.46
  -2   6  13    5.03    5.61
  -2  -6  13    3.47    5.66
   2   6 -13    5.26    4.69
   2  -6 -13    9.84    4.83
   2   6 -12  420.27   18.02
   2  -6 -12  447.31   18.10
  -2   6  12  341.75   22.06
  -2  -6  12  321.64   22.01
   2   6 -12  489.77   21.73
   2  -6 -12  467.32   21.63
   2   6 -11    5.94    2.06
   2  -6 -11    5.17    2.01
  -2  -6  11    5.14    4.86
  -2   6  11    6.59    3.99
  -2   6  11    0.87    4.38
   2   6 -11    5.04    3.75
   2  -6 -11    7.80    4.55
  -2   6  10  177.30   12.90
  -2  -6  10  178.04   13.01
   2   6 -10  227.81   12.05
   2  -6 -10  236.82   12.45
  -2  -6   9  104.61    9.56
  -2   6   9  112.52    9.56
   2   6  -9  153.40    8.88
   2  -6  -9  168.70    9.43
   2  -6  -8  162.07    9.12
   2   6  -8  139.96    8.81
   2   6  -7    4.94    2.96
   2  -6  -7    5.56    3.07
   2  -6  -6  146.13    7.95
   2   6  -6  123.30    7.58
   2  -6  -5    8.61    2.41
   2   6  -5    7.57    2.36
   2   6  -4  373.84   16.71
   2  -6  -4  384.61   16.82
   2   6  -3  227.40   11.15
   2  -6  -3  258.63   11.30
   2  -6  -3  268.00   11.48
   2   6  -3  242.43   11.40
   2   6  -2 2378.09  102.01
   2  -6  -2 2601.68  102.12
   2   6  -2 2446.31  102.30
   2   6  -1    4.65    1.63
   2  -6  -1    3.92    1.61
   2   6   0  196.77    9.43
   2  -6   0  215.25    9.51
   2   6   1   85.78    4.73
  -2   6  -1   69.22    4.02
   2  -6   2  107.12    5.53
   2   6   2   91.99    5.36
  -2   6  -2   95.71    4.58
  -2   6  -3    1.43    0.78
  -2   6  -3    1.53    1.89
   2  -6   3    0.94    1.77
   2   6   3    1.02    1.70
   2   6   4   78.96    5.39
   2  -6   4   83.41    5.57
  -2   6  -4   94.94    4.97
  -2   6  -5    2.90    2.68
  -2   6  -5    4.11    1.62
   2   6   5    1.00    2.36
   2  -6   5    2.58    2.69
  -2  -6  -6   13.25    3.37
  -2   6  -6   13.85    3.51
  -2   6  -6   10.24    1.67
   2   6   6   10.29    3.33
   2  -6   6   10.75    3.45
  -2  -6  -7 1129.68   48.95
  -2   6  -7 1137.97   49.09
   2  -6   7 1194.95   48.90
   2   6   7 1088.32   48.40
  -2  -6  -8  921.71   41.75
  -2   6  -8  940.23   41.77
   2   6   8  938.50   41.53
   2  -6   8 1017.64   41.53
   2   6   8  895.99   40.89
  -2   6  -9   51.79    3.40
  -2   6  -9   47.31    6.39
  -2  -6  -9   48.46    6.59
   2   6   9   51.44    6.06
   2  -6   9   60.52    6.45
  -2  -6 -10  144.89    7.76
  -2   6 -10  164.62    7.61
  -2   6 -10  158.67   11.45
  -2  -6 -10  145.28   11.15
   2  -6  10  152.58   10.94
   2   6  10  146.78   10.92
  -2   6 -11  104.88    6.02
  -2   6 -11  116.10    6.36
  -2  -6 -11  113.28    6.45
   2   6  11  102.98    9.79
   2  -6  11  118.59    9.85
   2   6  11   98.33    9.25
  -2  -6 -12  283.29   12.59
  -2   6 -12  270.41   12.51
   2   6  12  264.61   16.35
   2  -6  12  245.18   16.10
   2   6  12  251.79   16.58
   2  -6  12  239.93   16.83
   2   6  13    2.36    6.28
   2  -6  13   -0.35    5.91
  -2   6 -13    1.24    3.24
  -2  -6 -13    4.34    3.16
   2  -6  14    4.28    6.36
   2   6  14    3.41    5.78
  -2   6 -14    9.92    3.57
  -2  -6 -14    7.23    3.36
  -2   6 -15    1.55    3.02
  -2  -6 -15    1.29    3.13
  -2  -6 -16   78.34    5.22
  -2   6 -16   79.26    5.20
  -2   6 -17  125.22    6.29
  -2   6 -17  112.59    6.30
  -2  -6 -17  114.26    6.27
  -2   6 -18   13.14    2.48
  -2   6 -18    7.56    2.35
  -2  -6 -18    6.37    2.26
   2   6  19    1.70    1.32
  -2  -6 -19    1.66    1.53
  -2   6 -19    3.50    1.63
  -2  -6 -20    3.03    0.91
  -2   7  22    1.36    0.66
   2   7 -22    2.04    1.15
  -2   7  21   46.55    2.71
   2  -7 -21   53.28    2.57
   2   7 -20   35.03    2.30
   2  -7 -20   35.38    2.32
   2   7 -19   30.17    2.55
   2  -7 -19   35.92    2.62
   2   7 -18  112.65    5.80
   2  -7 -18  123.08    5.88
   2   7 -17    3.78    2.45
   2  -7 -17    3.22    2.39
   2   7 -16   68.16    7.44
   2  -7 -16   71.33    7.40
   2  -7 -16   66.85    4.35
   2   7 -16   65.13    4.24
   2  -7 -15   56.53    4.09
   2   7 -15   56.26    4.11
  -2   7  15   57.75    5.97
   2   7 -15   69.00    7.18
   2  -7 -15   71.23    7.47
  -2   7  15   43.33    7.85
  -2  -7  15   43.98    8.16
   2   7 -14  353.58   14.86
   2  -7 -14  366.00   14.90
  -2   7  14  315.01   17.24
   2   7 -14  387.70   18.47
   2  -7 -14  407.25   18.98
  -2   7  14  228.77   18.62
  -2  -7  14  233.54   18.93
   2   7 -13  127.47    6.50
   2  -7 -13  139.52    6.53
   2  -7 -13  142.69    9.95
   2   7 -13  146.25    9.70
  -2   7  13   97.48   10.19
  -2  -7  13   89.55   10.19
   2   7 -12   10.34    2.26
   2  -7 -12   12.08    2.20
  -2   7  12    4.93    4.77
  -2  -7  12    2.58    5.01
   2   7 -12    7.61    4.13
   2  -7 -12   11.28    4.72
  -2   7  11  261.26   16.06
   2   7 -11  340.26   13.91
   2  -7 -11  340.89   13.93
  -2   7  11  226.90   17.07
  -2  -7  11  223.53   17.27
   2   7 -11  381.00   17.22
   2  -7 -11  392.50   17.62
  -2   7  10   97.58    8.40
   2   7 -10  139.14    8.54
   2  -7 -10  155.85    9.12
   2   7 -10  118.98    6.21
  -2  -7  10   91.16    9.19
  -2   7  10   94.01    9.04
   2   7  -9   49.15    5.38
   2  -7  -9   50.69    5.34
  -2  -7   9   29.30    5.92
  -2   7   9   34.73    5.72
   2   7  -8  134.80    8.59
   2  -7  -8  154.62    9.07
   2   7  -7   28.63    3.84
   2  -7  -7   37.28    4.35
   2   7  -6  273.63   13.93
   2  -7  -6  327.71   14.46
   2   7  -5  118.21    6.87
   2  -7  -5  137.96    7.17
   2   7  -4  242.66   12.01
   2  -7  -4  294.87   12.35
   2   7  -3   43.29    3.56
   2  -7  -3   52.71    3.68
   2   7  -3   45.97    3.30
   2  -7  -3   52.35    3.40
   2   7  -2    1.53    1.56
   2  -7  -2    1.65    1.59
   2   7  -2    1.30    1.43
   2  -7  -2    2.38    1.44
   2   7  -1   63.21    4.04
   2  -7  -1   68.36    3.97
  -2   7   0    4.53    1.44
   2   7   0    1.38    1.56
   2  -7   0    4.33    1.59
  -2   7  -1   74.62    4.19
   2   7   1   74.07    4.49
   2  -7   2   15.90    2.25
   2   7   2   14.56    2.26
  -2   7  -2   15.17    2.72
  -2   7  -2   15.33    1.60
   2   7   3  202.07   10.22
  -2   7  -3  230.64   10.43
   2  -7   3  212.91   10.29
  -2   7  -3  217.42    9.34
   2  -7   4  249.26   11.99
  -2   7  -4  263.71   11.55
   2   7   4  232.59   11.80
  -2   7  -5  222.93   10.10
   2  -7   5  209.06   11.10
   2   7   5  204.48   11.00
  -2  -7  -5  217.00   11.50
  -2   7  -5  234.99   11.80
   2  -7   6  125.44    7.87
   2   7   6  125.20    7.68
  -2   7  -6  102.54    5.76
  -2  -7  -6  137.59    8.29
  -2   7  -6  126.63    8.06
   2  -7   7  113.46    8.27
   2   7   7  116.85    8.16
  -2  -7  -7  127.03    8.70
  -2   7  -7  127.33    8.81
   2   7   8   67.44    6.62
   2  -7   8   73.89    7.01
  -2  -7  -8   76.91    7.09
  -2   7  -8   72.54    7.03
  -2   7  -8   71.54    4.02
   2   7   9    2.11    4.50
   2  -7   9    2.71    4.73
  -2   7  -9    3.89    4.44
  -2  -7  -9    1.80    4.07
  -2   7  -9    4.68    1.92
  -2  -7 -10   42.56    3.63
  -2   7 -10   39.99    3.71
  -2   7 -10   37.94    3.46
   2   7  10   30.30    6.19
   2  -7  10   28.13    6.21
  -2   7 -11   12.15    2.81
  -2   7 -11   14.24    3.15
  -2  -7 -11   17.23    3.07
   2   7  11    5.58    5.75
   2  -7  11   13.38    5.92
  -2  -7 -12  273.35   12.62
  -2   7 -12  285.70   12.75
   2   7  12  252.61   16.75
   2  -7  12  237.68   16.84
  -2   7 -13   11.07    3.38
  -2  -7 -13   12.19    3.35
   2   7  13    5.14    5.52
   2  -7  13    7.86    5.99
  -2  -7 -14   32.64    3.84
  -2   7 -14   24.47    3.75
   2   7  14   19.79    6.46
   2  -7  14   19.41    6.80
  -2   7 -15    9.88    3.02
  -2  -7 -15   12.79    3.05
   2   7  16    4.86    2.45
  -2   7 -16    3.08    2.63
  -2  -7 -16   -1.71    2.79
  -2   7 -16    7.19    3.05
  -2   7 -17   13.10    2.66
  -2  -7 -17    8.35    2.43
  -2  -7 -18   48.02    3.17
  -2   7 -18   49.57    3.28
  -2   7 -18   56.05    3.53
   2   7  19    1.33    1.38
  -2  -7 -19    4.44    1.26
   2   8 -21   -0.11    1.63
  -2   8  21    0.74    0.98
   2  -8 -20   64.48    3.07
  -2   8  20   53.52    3.28
  -2   8  19   36.23    2.76
   2  -8 -19   34.63    2.44
   2   8 -18   79.82    4.40
   2  -8 -18   88.11    4.41
   2   8 -17   88.84    4.95
   2  -8 -17  100.55    5.04
   2   8 -16   -0.74    2.30
   2  -8 -16    2.71    2.26
   2   8 -15   17.29    2.81
   2  -8 -15   15.91    2.70
  -2   8  15   17.54    4.34
   2   8 -15   17.99    5.28
  -2   8  14    7.26    4.05
   2   8 -14    5.66    2.44
   2  -8 -14    4.95    2.48
  -2   8  14    4.80    5.91
  -2  -8  14    6.17    6.18
   2   8 -14    8.51    4.96
   2  -8 -14    8.31    4.94
  -2   8  13    2.34    4.11
   2   8 -13   -1.37    2.23
   2  -8 -13   -0.51    2.39
  -2   8  13    2.66    5.72
  -2  -8  13   -1.77    5.78
   2   8 -13   -1.66    4.72
   2  -8 -13   -0.22    4.54
  -2   8  12    3.68    4.45
   2   8 -12   -1.18    2.08
   2  -8 -12   -0.61    2.14
   2   8 -12   -1.40    4.18
   2  -8 -12   -1.89    4.63
  -2   8  12    1.21    4.75
  -2  -8  12    2.25    5.18
  -2   8  11  106.57    9.01
   2   8 -11  136.41    6.44
  -2   8  11   96.71    9.49
  -2  -8  11   92.67    9.72
   2   8 -11  173.79    9.75
   2  -8 -11  185.13   10.39
   2   8 -10  182.19    8.40
  -2   8  10  153.87   10.72
   2   8 -10  169.19    7.74
   2  -8 -10  223.58   11.30
   2   8 -10  198.93   10.77
  -2   8  10  134.58   10.83
  -2  -8  10  113.56   10.71
  -2   8   9   58.39    6.78
   2   8  -9   67.03    4.25
  -2   8   9   49.72    6.50
  -2  -8   9   52.28    6.73
  -2   8   8  409.75   23.31
  -2  -8   8  386.34   23.39
   2   8  -8  574.51   22.93
   2  -8  -8  594.18   23.24
   2   8  -7 2964.85  128.31
   2  -8  -7 3453.82  128.91
   2   8  -6   17.58    2.95
   2  -8  -6   17.16    2.96
   2   8  -5   58.28    4.25
   2  -8  -5   67.43    4.63
   2   8  -4  394.77   17.84
   2  -8  -4  434.67   18.02
   2  -8  -3    2.16    1.63
   2   8  -3    1.42    1.55
  -2   8   2   31.60    3.07
   2  -8  -2   39.89    2.97
   2   8  -2   31.88    2.89
  -2   8   1  456.94   20.09
   2   8  -1  436.80   19.86
  -2   8   0  159.07    8.05
   2   8   0  164.29    8.07
  -2   8  -1   48.95    4.36
  -2   8  -1   41.99    3.08
   2   8   1   45.40    3.24
   2  -8   1   53.70    3.37
  -2   8  -2  404.32   17.62
   2  -8   2  459.26   18.21
  -2   8  -2  433.87   18.81
   2   8   2  392.70   17.99
   2   8   3 1777.49   72.56
  -2   8  -3 1937.42   72.94
   2  -8   3 1954.35   72.75
   2   8   4   84.92    5.40
   2  -8   4   85.71    5.42
  -2   8  -4   90.24    5.39
  -2  -8  -4   83.42    5.89
  -2   8  -4   81.73    5.91
  -2   8  -5   79.10    4.86
   2  -8   5   75.53    5.46
   2   8   5   76.55    5.38
  -2  -8  -5   75.90    5.97
  -2   8  -5   82.11    6.20
   2   8   6   44.09    4.46
   2  -8   6   35.32    4.28
  -2  -8  -6   32.56    4.56
  -2   8  -6   36.45    4.68
   2  -8   7  337.69   17.23
   2   8   7  326.49   16.96
   2   8   7  337.59   15.48
  -2   8  -7  365.54   14.70
  -2  -8  -7  333.37   17.74
  -2   8  -7  328.22   17.68
   2  -8   8  253.23   14.75
   2   8   8  240.73   14.34
  -2   8  -8  277.82   12.11
   2   8   8  281.20   12.64
  -2   8  -8  279.90   11.80
  -2   8  -8  241.28   14.89
  -2  -8  -8  260.35   15.11
  -2   8  -9   16.66    2.44
  -2   8  -9   15.31    2.67
   2   8   9   14.07    4.65
   2  -8   9   13.65    5.14
  -2   8 -10    5.06    2.46
  -2   8 -10    5.45    2.61
  -2  -8 -10    2.04    2.47
   2   8  10    5.18    4.62
   2  -8  10    7.76    5.00
  -2   8 -11   10.53    2.97
  -2   8 -11   17.77    3.02
  -2  -8 -11   16.52    3.00
   2   8  11   13.83    5.67
   2  -8  11    3.62    5.72
  -2  -8 -12  177.71    8.67
  -2   8 -12  175.50    8.68
   2  -8  12  142.29   12.20
   2   8  12  149.19   11.89
  -2  -8 -13  207.21    9.33
  -2   8 -13  193.26    9.31
  -2   8 -13  170.43    9.35
   2   8  13  160.13   12.78
   2  -8  13  160.92   13.15
  -2   8 -14   38.18    3.75
  -2  -8 -14   37.40    3.68
  -2   8 -14   34.30    4.26
  -2   8 -15   10.56    3.39
  -2   8 -15   11.38    2.89
  -2  -8 -15   10.03    2.73
  -2   8 -16   44.16    3.69
  -2  -8 -16   45.22    3.63
  -2   8 -16   54.54    4.25
   2   8  16   53.39    3.87
  -2  -8 -17  146.68    7.11
  -2   8 -17  148.55    7.22
  -2   8 -18   41.31    2.93
  -2  -8 -18   36.94    2.45
   2   8  19   13.90    1.52
   2   9 -21    1.09    1.44
  -2   9  21   -0.32    0.80
   2   9 -20   24.23    2.43
  -2   9  20   13.84    1.62
   2   9 -19    0.50    2.51
  -2   9  19    0.66    1.70
   2   9 -18   34.65    3.59
  -2   9  18   27.04    2.81
   2   9 -17  187.55    8.61
   2  -9 -17  203.70    8.63
   2   9 -16    2.99    2.08
   2  -9 -16    1.25    2.03
  -2   9  15   68.17    6.36
   2   9 -15   67.92    4.21
   2  -9 -15   81.10    4.37
   2   9 -14   22.50    2.71
  -2   9  14   22.15    4.92
  -2   9  13   10.14    4.30
   2   9 -13   14.83    4.82
  -2   9  13   12.64    5.74
   2   9 -13    9.60    2.30
   2   9 -12  125.53    8.74
   2   9 -12  113.54    5.68
  -2   9  12  117.26    8.98
  -2   9  11  184.22   11.76
   2   9 -11  217.70   11.58
   2  -9 -11  239.22   12.13
  -2   9  11  139.51   11.66
  -2  -9  11  132.40   11.93
  -2   9  11  212.66   12.03
  -2   9  10   77.24    7.13
   2   9 -10   70.53    4.64
  -2   9  10   68.49    7.45
   2   9 -10   84.15    6.53
   2  -9 -10   92.10    6.99
  -2  -9  10   45.68    6.67
  -2   9  10   52.68    6.67
  -2   9   9   15.03    4.83
  -2   9   9   17.14    5.20
  -2   9   9   11.11    4.17
  -2  -9   9   15.48    4.70
   2   9  -9   23.78    4.13
   2  -9  -9   19.06    4.05
   2   9  -9   18.93    2.63
  -2   9   8   34.18    6.00
  -2  -9   8   32.62    5.41
  -2   9   8   36.46    5.10
   2   9  -8   46.09    4.51
   2   9  -8   48.04    3.35
  -2   9   7  299.74   16.18
  -2  -9   7  241.19   15.09
  -2   9   7  260.54   14.92
   2   9  -7  299.16   13.89
   2  -9  -7  344.40   14.47
  -2   9   6  220.03   13.10
  -2  -9   6  177.64   11.76
  -2   9   6  207.08   11.74
   2   9  -6  208.44   10.46
   2   9  -5  105.11    6.00
   2  -9  -5  111.32    6.18
  -2   9   5   95.42    8.18
   2   9  -4  752.71   33.07
   2  -9  -4  847.49   33.25
  -2   9   4  754.78   35.56
  -2   9   4  852.68   34.35
  -2   9   3   54.84    5.88
  -2   9   3   53.40    4.43
  -2   9   2   91.13    5.59
  -2   9   1  726.66   30.63
  -2   9   1  712.83   29.27
   2   9  -1  670.48   28.74
  -2   9   0  126.22    7.68
  -2   9   0  107.58    6.05
   2   9   0  118.38    5.92
  -2   9  -1   18.92    3.51
  -2   9  -1   20.23    2.33
   2   9   1   20.68    2.25
  -2   9  -2   76.26    4.50
   2  -9   2   84.57    4.77
   2   9   2   85.64    4.80
  -2   9  -2   87.43    5.89
   2   9   3    5.88    1.99
   2  -9   3    6.28    2.13
  -2   9  -3    6.98    2.74
  -2  -9  -3    5.29    2.18
  -2   9  -3    7.11    2.32
  -2   9  -3    6.12    1.62
   2   9   4  601.40   26.83
   2  -9   4  678.06   27.11
  -2   9  -4  646.71   27.15
  -2  -9  -4  611.84   27.74
  -2   9  -4  616.22   27.72
   2  -9   5   80.78    5.55
   2   9   5   81.61    5.46
  -2   9  -5   80.99    5.32
  -2  -9  -5   85.24    6.33
  -2   9  -5   86.79    6.45
   2   9   6   36.77    3.99
   2  -9   6   37.08    4.22
  -2   9  -6   36.30    2.72
   2   9   6   38.58    3.74
  -2  -9  -6   33.47    4.56
  -2   9  -6   38.15    4.71
   2   9   7   11.68    3.38
   2  -9   7   15.29    3.82
  -2   9  -7   13.37    2.17
  -2   9  -7   15.60    2.61
   2   9   7   12.99    3.23
  -2  -9  -7   15.48    4.04
  -2   9  -7   15.23    4.12
  -2   9  -8   60.71    3.67
   2  -9   8   45.14    5.77
   2   9   8   54.63    5.77
   2   9   8   51.34    4.51
  -2   9  -8   52.60    4.14
  -2   9  -9  336.85   14.07
   2  -9   9  306.45   17.12
  -2   9  -9  319.84   14.27
  -2   9 -10  277.48   11.37
  -2   9 -10  253.19   11.22
   2  -9  10  234.07   14.57
   2   9  10  226.89   14.18
  -2   9 -10  202.98   11.27
  -2   9 -11   17.30    3.40
  -2   9 -11   21.50    3.05
   2   9  11   11.47    5.32
  -2   9 -11   15.62    3.87
  -2   9 -12   -0.07    2.69
   2   9  12   -0.54    4.66
  -2   9 -12    0.25    3.63
  -2   9 -13    6.92    3.73
  -2   9 -13   10.95    2.85
  -2  -9 -13   14.19    2.86
  -2   9 -14  258.70   11.59
  -2  -9 -14  260.23   11.50
  -2   9 -14  239.36   11.91
  -2   9 -15   38.58    3.46
  -2  -9 -15   39.51    3.34
  -2   9 -15   41.22    4.24
   2   9  16    3.29    2.59
  -2   9 -16    4.50    2.98
  -2   9 -17   14.40    2.73
   2   9  17   17.43    2.20
  -2   9 -18    5.28    1.76
   2   9  19   98.94    4.48
   2  10 -21    6.29    1.22
  -2  10  20    4.04    1.17
   2  10 -20    6.99    1.94
  -2  10  19   10.34    1.71
   2  10 -19   12.99    2.66
  -2  10  18   30.88    2.71
   2  10 -18   44.79    3.83
  -2  10  17  126.82    6.59
   2  10 -17  153.10    7.43
  -2  10  16   45.75    3.94
   2  10 -16   62.23    4.77
  -2  10  15   10.76    3.26
   2  10 -15    6.77    1.98
  -2  10  14   71.78    6.82
   2  10 -14   72.05    4.07
  -2  10  13  121.94    9.03
  -2  10  12   31.19    5.72
  -2  10  11   51.17    6.89
   2  10 -11   55.94    4.34
   2  10 -10    0.30    2.58
  -2  10  10   -0.42    4.57
  -2  10  10    1.15    4.86
  -2  10   9    3.35    3.52
  -2  10   9    8.08    4.97
   2  10  -9    3.70    3.03
   2  10  -9    4.81    2.99
   2  10  -9    4.20    2.29
  -2  10   8   90.69    7.49
  -2  10   8  118.39    9.53
   2  10  -8  108.65    6.40
   2  10  -8  108.59    6.70
   2  10  -8  115.98    5.87
   2  10  -7  339.57   16.09
  -2  10   7  433.58   18.68
  -2  10   7  351.58   18.72
   2  10  -7  394.28   15.83
  -2  10   7  297.53   16.86
   2  10  -7  349.86   15.22
  -2  10   6  527.49   22.81
  -2  10   6  429.38   23.49
  -2  10   5    5.12    4.77
  -2  10   5    3.65    3.25
  -2  10   4    2.85    4.60
  -2  10   4    3.76    3.03
  -2  10   3  878.98   35.50
  -2  10   3  767.25   36.62
  -2  10   2  104.58    6.33
  -2  10   1  169.71    8.66
  -2  10   1  173.85   10.27
  -2  10   0  361.76   15.83
  -2  10   0  341.56   17.10
  -2  10  -1   72.34    4.49
  -2  10  -1   64.89    5.62
  -2  10  -2   87.18    6.17
  -2  10  -2   77.70    4.70
  -2  10  -3  434.64   19.76
  -2  10  -4   39.43    2.74
  -2  10  -4   41.67    4.23
  -2  10  -5   21.57    3.62
   2  10   5   23.07    3.46
  -2  10  -5   24.34    2.23
  -2  10  -5   23.77    2.34
  -2  10  -5   25.02    3.52
  -2  10  -6   25.05    2.51
   2  10   6   21.49    3.59
  -2  10  -6   27.60    2.96
   2  10   6   18.87    3.27
  -2  10  -7  150.05    7.01
   2  10   7  137.36    8.02
  -2  10  -7  152.21    7.46
   2  10   7  130.27    8.33
  -2  10  -8  261.49   11.20
  -2  10  -8  244.43   11.51
   2  10   8  234.25   12.06
  -2  10  -9   71.29    4.44
  -2  10  -9   56.29    4.89
  -2  10 -10   55.33    4.37
  -2  10 -10   47.89    4.87
  -2  10 -11   15.06    3.58
  -2  10 -11   15.99    4.12
  -2  10 -12   15.23    3.99
  -2  10 -13  117.63    6.17
  -2  10 -13  116.97    7.24
  -2  10 -14   23.91    4.02
  -2  10 -15   14.41    3.41
   2  10  15   11.09    3.26
  -2  10 -16   13.35    3.06
   2  10  16   14.65    2.77
   2  10  17   80.57    3.91
  -2  10 -17   59.49    4.13
  -2  10 -18   36.28    2.42
   2  10  19    0.70    1.08
  -2  11  20    1.34    0.85
   2  11 -20    1.04    1.58
  -2  11  19   52.39    3.11
   2  11 -19   80.85    3.95
  -2  11  18    3.13    1.85
   2  11 -18    5.39    2.84
  -2  11  17   62.09    4.02
   2  11 -17   84.11    5.13
  -2  11  16   34.72    3.40
   2  11 -16   40.29    4.44
  -2  11  15  197.78    9.68
   2  11 -15  217.32   10.28
  -2  11  14   11.17    3.51
   2  11 -14   15.43    4.13
  -2  11  14    8.77    4.10
   2  11 -13  116.65    7.15
  -2  11  13  114.68    6.87
  -2  11  13  105.43    8.51
  -2  11  12   30.68    5.87
   2  11 -12   36.13    4.52
  -2  11  12   35.72    4.45
  -2  11  12   32.58    3.20
   2  11 -11   23.65    3.38
  -2  11  11   23.73    5.60
  -2  11  11   28.98    6.34
   2  11 -11   24.30    4.12
  -2  11  11   27.88    4.31
  -2  11  11   28.29    3.29
   2  11 -10    0.53    2.64
  -2  11  10    1.53    4.61
   2  11 -10    3.20    3.62
  -2  11  10    1.05    3.36
  -2  11  10    4.16    2.53
  -2  11  10    0.25    5.04
  -2  11   9  933.26   49.17
   2  11  -9 1076.38   46.31
   2  11  -9 1000.30   46.51
  -2  11   8    6.37    2.43
  -2  11   8   10.92    5.63
   2  11  -8    7.91    2.40
   2  11  -8    2.93    3.13
  -2  11   7    3.39    4.34
  -2  11   7    7.04    2.22
  -2  11   7    8.52    5.62
   2  11  -7    5.36    3.03
   2  11  -7   10.28    2.12
   2  11  -6   74.53    4.47
   2  11  -6   83.93    4.99
  -2  11   6   88.85    7.09
  -2  11   6   86.50    4.57
   2  11  -6   82.42    5.23
  -2  11   6   80.14    8.36
   2  11  -5  880.90   40.16
  -2  11   5  930.32   43.93
  -2  11   5 1138.67   40.47
  -2  11   5 1092.00   42.83
  -2  11   4   69.28    5.34
   2  11  -4   52.29    3.14
  -2  11   4   54.07    7.03
  -2  11   3  244.50   12.33
  -2  11   3  254.80   10.68
  -2  11   2   19.80    3.18
  -2  11   1  173.67   10.81
  -2  11   1  179.74    9.22
  -2  11   0   47.92    5.60
  -2  11   0   47.69    4.01
  -2  11  -1 1309.65   54.88
  -2  11  -1 1301.05   53.43
  -2  11  -2  110.82    7.70
  -2  11  -2  112.72    6.39
   2  11   2  116.93    5.33
  -2  11  -2  120.71    5.53
   2  11   3    3.77    2.87
  -2  11  -3    3.19    1.63
  -2  11  -3    3.92    3.30
  -2  11  -4  131.12    6.37
  -2  11  -4  120.52    7.96
  -2  11  -4  128.23    6.27
   2  11   5   47.80    4.62
  -2  11  -5   46.73    3.33
  -2  11  -5   48.82    3.50
  -2  11  -6   -0.10    2.14
  -2  11  -6    4.31    2.66
   2  11   6    3.03    3.31
  -2  11  -7    7.23    2.41
   2  11   7    6.02    3.71
  -2  11  -7    5.83    3.05
  -2  11  -8   74.29    4.69
  -2  11  -8   72.91    5.33
   2  11   8   74.22    5.81
  -2  11  -9  145.59    7.58
  -2  11  -9  133.42    8.01
   2  11   9  158.85    8.40
  -2  11 -10    3.92    3.10
  -2  11 -10    3.97    3.65
  -2  11 -11  119.50    6.83
  -2  11 -11  105.10    7.18
  -2  11 -12   65.10    5.66
  -2  11 -13    6.91    3.76
   2  11  13    6.02    1.74
  -2  11 -14    1.98    3.51
   2  11  15    3.50    3.03
  -2  11 -15    9.67    3.20
   2  11  16    5.79    2.48
  -2  11 -16    4.21    2.61
  -2  11 -17   60.33    3.78
   2  11  17   74.60    3.68
   2  11  18   -0.76    1.59
  -2  11 -19    3.07    1.17
   2  12 -20  147.59    6.37
  -2  12  19    1.28    1.10
   2  12 -19    1.37    1.91
  -2  12  18   14.00    1.91
   2  12 -18   22.49    2.94
  -2  12  17    3.17    2.01
   2  12 -17    6.39    3.15
   2  12 -16   23.18    3.85
  -2  12  16   15.51    2.74
   2  12 -16   23.20    2.90
  -2  12  15  233.88   11.32
   2  12 -15  280.82   12.10
  -2  12  14   18.55    3.65
   2  12 -14   21.88    4.35
   2  12 -13   11.34    4.35
  -2  12  13   10.29    3.72
  -2  12  13    5.38    4.43
   2  12 -12    0.57    4.02
  -2  12  12    1.79    4.65
  -2  12  12   -2.30    3.78
  -2  12  11   -1.42    3.95
   2  12 -11   -0.96    3.81
  -2  12  11    1.71    5.23
  -2  12  11    8.87    4.90
  -2  12  11    1.23    2.36
   2  12 -11   -0.61    2.64
   2  12 -10  323.72   16.98
  -2  12  10  336.82   19.86
  -2  12  10  384.98   19.70
   2  12 -10  368.81   16.64
  -2  12  10  371.17   16.36
  -2  12   9   61.05    4.25
  -2  12   9   48.27    7.63
   2  12  -9   52.70    5.26
   2  12  -9   56.74    4.37
  -2  12   9   70.66    5.12
  -2  12   8  131.22    6.63
  -2  12   8  111.51    9.03
   2  12  -8  104.15    6.49
   2  12  -8  103.34    6.83
  -2  12   8  106.42    9.91
   2  12  -8  108.24    6.00
  -2  12   8  117.56    5.98
  -2  12   7  164.15   10.61
   2  12  -7  141.61    7.84
   2  12  -7  140.34    8.24
  -2  12   7  150.42   11.51
   2  12  -7  153.57    7.47
  -2  12   7  178.63    7.66
  -2  12   6   47.06    5.81
   2  12  -6   45.45    4.00
   2  12  -6   43.38    4.29
  -2  12   6   38.87    7.18
   2  12  -6   42.21    3.38
  -2  12   6   50.46    3.43
  -2  12   5  255.26   13.12
   2  12  -5  217.56   11.08
  -2  12   5  264.35   10.73
  -2  12   5  200.28   14.40
   2  12  -5  257.05   11.34
   2  12  -5  229.94   10.53
   2  12  -4   -0.54    2.56
  -2  12   4    5.07    3.50
  -2  12   4    1.39    1.78
  -2  12   4    5.10    5.40
   2  12  -4    3.99    2.66
   2  12  -4    1.18    1.63
  -2  12   3  204.03    8.96
   2  12  -3  180.27    8.61
   2  12  -3  216.94    9.47
  -2  12   3  211.87    9.17
   2  12  -3  187.76    9.42
  -2  12   3  208.00   10.83
   2  12  -2    9.65    2.80
  -2  12   2    7.59    3.27
  -2  12   2    6.93    1.85
   2  12  -2    9.49    1.59
  -2  12   2    7.95    1.86
  -2  12   1   17.21    3.33
   2  12  -1   12.80    2.89
  -2  12   1   17.17    2.00
  -2  12   1   16.47    4.71
   2  12  -1   12.98    1.79
  -2  12   1   19.02    2.16
  -2  12   0   32.82    5.18
  -2  12   0   27.42    2.79
  -2  12   0   26.88    3.32
   2  12   0   26.59    3.40
  -2  12   0   25.53    2.26
   2  12   0   22.34    2.03
  -2  12   0   22.81    2.37
   2  12   1  102.08    5.72
  -2  12  -1  113.76    6.70
  -2  12  -1  116.94    8.39
  -2  12  -1  119.45    5.60
  -2  12  -1  112.59    5.71
   2  12   2   33.13    2.96
  -2  12  -2   44.88    3.55
  -2  12  -2   35.17    3.49
  -2  12  -2   37.89    5.06
   2  12   2   41.32    4.27
  -2  12  -2   40.16    2.92
  -2  12  -2   39.22    2.79
   2  12   3  543.13   25.96
  -2  12  -3  556.12   26.94
  -2  12  -3  599.66   24.95
   2  12   3  594.37   24.71
  -2  12  -3  667.39   25.35
  -2  12  -3  651.78   25.57
  -2  12  -4  244.43   10.81
  -2  12  -4  238.25   10.39
  -2  12  -5   72.94    4.70
   2  12   5   60.22    5.51
  -2  12  -5   70.93    4.25
  -2  12  -5   64.84    4.13
  -2  12  -6  286.32   12.49
  -2  12  -6  285.80   12.83
   2  12   6  266.90   13.54
  -2  12  -7  141.52    6.91
   2  12   7  129.41    8.08
  -2  12  -7  128.42    7.38
  -2  12  -8   92.05    5.29
   2  12   8   78.71    6.27
  -2  12  -8   84.24    5.88
  -2  12  -9   46.23    4.13
   2  12   9   53.99    5.10
  -2  12  -9   41.89    4.78
  -2  12 -10    8.21    3.60
  -2  12 -10    9.03    4.19
  -2  12 -11   18.96    3.75
  -2  12 -11   24.28    4.49
   2  12  12  134.81    6.11
  -2  12 -12  108.61    7.47
   2  12  13   73.27    3.84
  -2  12 -13   66.16    5.52
   2  12  14   33.22    4.08
  -2  12 -14   35.88    4.10
   2  12  15    1.36    2.82
  -2  12 -15   -0.95    2.91
  -2  12 -16  159.66    8.62
   2  12  16  225.60    8.75
   2  12  17  135.00    5.32
  -2  12 -17   95.86    5.23
   2  12  18   70.58    3.48
  -2  12 -18   71.12    3.77
  -2  13  19   23.08    1.51
   2  13 -19   36.24    2.22
  -2  13  18   34.35    2.34
   2  13 -18   53.25    3.22
  -2  13  17   14.43    2.05
   2  13 -17   14.93    2.89
  -2  13  16   33.33    2.95
   2  13 -16   43.18    4.03
  -2  13  15   89.02    5.40
   2  13 -15  104.97    6.28
   2  13 -15  101.05    5.52
  -2  13  14    9.98    3.31
   2  13 -14    9.25    4.25
   2  13 -14   14.52    3.29
  -2  13  13   -0.82    3.55
   2  13 -13    3.89    4.29
   2  13 -13    2.59    3.42
   2  13 -12  258.35   11.90
   2  13 -12  232.39   12.50
  -2  13  12  282.45   12.26
  -2  13  12  218.71   14.25
  -2  13  11  132.65   10.31
   2  13 -11  148.50    7.75
  -2  13  11  110.08   10.29
   2  13 -11  129.31    8.22
   2  13 -11  126.93    7.34
  -2  13  10   41.91    4.56
   2  13 -10   23.22    4.58
  -2  13  10   31.98    3.59
  -2  13  10   28.09    6.60
   2  13 -10   37.08    4.29
  -2  13  10   29.07    6.15
   2  13 -10   25.72    3.62
  -2  13  10   32.00    3.29
  -2  13   9   32.21    4.18
   2  13  -9   21.13    4.64
  -2  13   9   17.01    6.43
   2  13  -9   25.96    3.95
   2  13  -9   23.60    3.47
  -2  13   9   23.83    3.12
  -2  13   8    2.11    3.25
   2  13  -8    2.92    3.77
  -2  13   8    1.14    5.91
   2  13  -8    4.28    3.28
  -2  13   8   -3.27    5.18
  -2  13   8    4.04    2.50
   2  13  -8    5.42    2.74
  -2  13   7    3.16    2.99
   2  13  -7    2.43    3.75
  -2  13   7    7.44    6.15
   2  13  -7    4.38    3.25
  -2  13   7   -0.64    4.76
  -2  13   7    2.42    2.39
   2  13  -7    6.02    2.33
  -2  13   6    3.09    2.73
  -2  13   6    0.98    4.18
   2  13  -6    0.60    3.09
   2  13  -6   -2.00    2.48
  -2  13   6    5.68    5.92
   2  13  -6    3.70    3.20
  -2  13   6    0.43    2.16
  -2  13   5   14.91    4.63
   2  13  -5   12.86    3.24
   2  13  -5   12.87    2.28
  -2  13   5   11.43    6.11
   2  13  -5   15.07    3.43
  -2  13   5   13.62    2.39
   2  13  -4   69.52    4.93
   2  13  -4   70.88    5.10
  -2  13   4   82.82    6.71
   2  13  -4   67.99    4.01
  -2  13   4   70.44    8.56
  -2  13   4   76.28    4.33
   2  13  -3   76.92    4.20
   2  13  -3   89.84    5.17
  -2  13   3   82.99    6.50
  -2  13   3   81.19    4.53
  -2  13   2   41.63    4.76
  -2  13   2   52.96    3.92
   2  13  -2   42.85    4.11
  -2  13   2   51.67    3.32
   2  13  -2   41.82    2.80
   2  13  -2   43.08    2.92
  -2  13   1  668.99   26.24
  -2  13   1  591.65   29.47
  -2  13   1  724.09   26.74
  -2  13   1  633.94   27.95
   2  13  -1  694.79   27.17
  -2  13   1  645.75   26.32
   2  13  -1  614.46   26.01
   2  13  -1  577.00   26.04
   2  13   0    8.27    2.05
  -2  13   0    9.38    2.61
  -2  13   0    7.98    3.03
  -2  13   0    8.82    2.12
  -2  13   0    8.47    4.64
  -2  13   0    9.02    2.01
   2  13   0    6.44    1.79
  -2  13  -1   33.53    2.76
   2  13   1   30.78    2.52
  -2  13  -1   35.72    5.63
  -2  13  -1   36.56    3.56
  -2  13  -1   32.54    3.85
  -2  13  -1   32.74    2.81
   2  13   1   28.79    2.85
  -2  13  -2  222.69    9.90
   2  13   2  215.52   11.15
  -2  13  -2  210.95   12.46
  -2  13  -2  250.85   10.70
  -2  13  -2  233.93   10.06
   2  13   2  202.85    9.97
   2  13   3   45.37    4.93
  -2  13  -3   43.74    5.46
  -2  13  -3   43.36    3.36
   2  13   3   48.25    3.02
  -2  13  -3   49.74    4.38
   2  13   4  149.40    7.01
  -2  13  -4  147.75    7.29
  -2  13  -4  160.36    7.83
  -2  13  -4  157.91    8.17
  -2  13  -5  222.88    9.91
   2  13   5  197.71   11.12
  -2  13  -5  231.05   10.39
  -2  13  -5  209.21    9.99
   2  13   6    5.74    4.16
  -2  13  -6    1.19    3.26
  -2  13  -6    1.69    2.77
   2  13   7  287.76   14.39
  -2  13  -7  285.72   13.69
  -2  13  -7  310.83   13.32
   2  13   8   77.10    6.59
  -2  13  -8   86.64    6.04
  -2  13  -8   94.41    5.74
   2  13   9    5.14    3.98
  -2  13  -9    9.77    3.97
  -2  13  -9    8.62    3.39
  -2  13 -10   78.70    6.46
  -2  13 -10  100.61    6.32
  -2  13 -11    1.48    4.09
   2  13  11    7.01    2.24
  -2  13 -11    0.08    3.46
  -2  13 -12    4.79    3.78
   2  13  12    5.14    1.98
  -2  13 -13    0.77    3.58
   2  13  13    4.70    1.72
   2  13  14   43.09    4.19
  -2  13 -14   42.43    4.08
   2  13  15   31.56    3.15
  -2  13 -15   24.34    3.11
   2  13  16    9.49    2.09
  -2  13 -16    6.37    1.96
  -2  13 -17  119.95    5.44
   2  13  17  108.35    4.88
   2  13  17  102.61    5.14
  -2  13 -18   15.89    1.52
   2  13  18   15.07    1.29
   2  14 -19    0.11    0.99
  -2  14  18    2.01    0.96
   2  14 -18   -0.79    1.74
  -2  14  17   17.17    1.80
   2  14 -17   16.40    2.65
  -2  14  16   56.36    3.59
   2  14 -16   68.18    4.48
   2  14 -15  255.96   11.05
   2  14 -15  236.64   10.34
  -2  14  14   96.73    5.55
   2  14 -14   89.62    6.42
   2  14 -14   97.93    5.62
  -2  14  13   54.30    4.72
   2  14 -13   55.94    5.62
   2  14 -13   54.69    4.52
  -2  14  12    6.88    4.11
   2  14 -12    4.65    4.58
   2  14 -12    7.27    3.53
   2  14 -11  158.87    8.47
   2  14 -11  139.48    9.10
  -2  14  11  144.98   10.93
   2  14 -10    5.50    3.68
  -2  14  10    3.71    5.12
  -2  14  10    2.18    5.57
   2  14 -10    2.92    4.14
  -2  14  10    8.03    3.09
  -2  14  10    5.26    3.94
   2  14 -10    0.86    3.00
  -2  14   9   37.08    4.31
   2  14  -9   30.22    4.97
  -2  14   9   24.98    6.79
   2  14  -9   29.83    4.22
   2  14  -9   28.22    3.68
  -2  14   9   31.31    3.28
  -2  14   8   -0.58    3.37
   2  14  -8   -0.79    4.06
  -2  14   8    5.03    6.32
   2  14  -8    4.47    3.51
  -2  14   8    3.46    5.24
   2  14  -8    3.94    2.76
  -2  14   8    3.15    2.35
   2  14  -7  527.75   24.62
  -2  14   7  482.06   28.00
  -2  14   7  578.03   27.44
   2  14  -7  506.34   24.17
   2  14  -7  549.19   23.87
  -2  14   7  581.48   23.85
  -2  14   6    7.21    2.94
   2  14  -6   12.23    3.94
   2  14  -6   13.72    3.62
  -2  14   6    9.25    4.73
   2  14  -6    8.13    2.73
  -2  14   6    8.72    6.70
  -2  14   6   10.59    2.60
  -2  14   5   74.19    6.94
   2  14  -5   60.73    5.27
   2  14  -5   70.57    5.51
  -2  14   5   73.65    4.48
  -2  14   5   65.64    8.80
  -2  14   5   79.80    4.71
   2  14  -5   71.76    4.37
   2  14  -4  112.27    6.54
   2  14  -4   98.70    6.52
  -2  14   4   99.03    9.96
  -2  14   4  115.72    5.81
   2  14  -4  100.24    5.49
  -2  14   4  117.13    8.27
  -2  14   3  144.13    6.95
   2  14  -3  143.12    6.69
   2  14  -3  135.54    7.89
  -2  14   3  135.29    8.97
  -2  14   2  215.08    9.19
   2  14  -2  178.92    8.62
   2  14  -2  199.21    8.81
  -2  14   2  204.71   11.15
  -2  14   2  225.18    9.63
   2  14  -2  181.87    9.84
  -2  14   1  433.31   20.55
   2  14  -1  435.37   19.61
   2  14  -1  449.53   18.57
  -2  14   1  413.71   22.20
  -2  14   1  462.78   18.85
   2  14  -1  414.00   18.51
  -2  14   0   17.67    5.55
   2  14   0   16.37    2.32
  -2  14   0   18.52    3.22
  -2  14   0   22.67    3.93
  -2  14   0   20.02    2.60
   2  14   0   20.62    2.24
   2  14   1   32.11    2.64
  -2  14  -1   33.00    2.91
   2  14   1   33.55    4.44
  -2  14  -1   25.23    5.62
  -2  14  -1   25.26    3.85
  -2  14  -1   32.68    3.83
   2  14   1   26.43    2.95
  -2  14  -1   29.73    3.05
   2  14   2    7.93    2.41
  -2  14  -2   14.73    3.60
  -2  14  -2   16.74    4.82
   2  14   2   13.50    4.13
  -2  14  -2   11.37    2.64
  -2  14  -2   11.97    2.52
  -2  14  -3  888.67   33.68
  -2  14  -3  789.51   32.95
   2  14   3  783.96   34.11
   2  14   3  732.94   32.84
  -2  14  -3  836.30   32.86
  -2  14  -4   16.30    2.88
   2  14   4   21.62    2.43
  -2  14  -4   17.06    4.05
   2  14   4   14.32    3.26
   2  14   5    5.22    2.17
  -2  14  -5    0.90    3.74
  -2  14  -5    9.91    3.45
   2  14   6   13.22    4.54
  -2  14  -6   16.87    3.67
   2  14   6   15.09    2.62
  -2  14  -6   10.70    4.39
  -2  14  -6   18.11    3.25
   2  14   7   32.93    5.16
  -2  14  -7   39.35    4.70
   2  14   7   40.88    3.34
  -2  14  -7   41.24    4.12
  -2  14  -8   23.38    4.31
   2  14   8   19.36    4.66
   2  14   8   30.00    3.01
  -2  14  -8   26.35    3.73
   2  14   9  172.16    9.72
   2  14   9  185.33    8.10
  -2  14  -9  177.04    9.16
   2  14  10  296.81   12.07
  -2  14 -10  300.96   13.22
  -2  14 -11   71.80    6.09
   2  14  11   87.42    4.57
  -2  14 -11   80.43    6.02
   2  14  12  109.18    6.58
   2  14  12  104.38    5.11
  -2  14 -12   89.08    6.46
  -2  14 -13   62.32    5.08
   2  14  13   83.13    5.28
  -2  14 -14   -2.12    2.73
   2  14  14   -3.47    2.85
  -2  14 -15    0.21    2.05
   2  14  15    0.79    2.25
  -2  14 -16   25.94    2.84
   2  14  16   27.62    2.29
  -2  14 -17    4.18    1.59
   2  14  17    4.52    1.33
   2  15 -18  217.12    9.13
   2  15 -17   23.59    2.38
  -2  15  17   20.50    1.63
   2  15 -16   53.53    3.64
  -2  15  16   41.09    2.76
   2  15 -15   50.52    4.25
  -2  15  15   49.12    3.32
   2  15 -14   24.39    3.95
   2  15 -14   31.66    3.33
  -2  15  14   31.62    3.18
   2  15 -13   25.25    4.48
   2  15 -13   28.85    3.63
  -2  15  13   31.31    3.80
   2  15 -12   76.14    5.28
  -2  15  12   78.60    5.60
  -2  15  11   74.14    5.47
   2  15 -11   69.57    5.24
  -2  15  10    3.94    5.18
   2  15 -10   -1.08    3.54
  -2  15  10    5.31    5.71
  -2  15  10    5.09    3.19
   2  15 -10   -3.72    4.34
  -2  15  10    2.42    3.77
   2  15 -10   -1.44    3.05
   2  15  -9   29.69    4.31
  -2  15   9   23.65    6.80
   2  15  -9   13.11    4.80
  -2  15   9   34.00    4.41
   2  15  -9   26.37    3.65
   2  15  -8  278.27   13.00
  -2  15   8  305.42   16.97
   2  15  -8  287.76   13.44
  -2  15   8  226.14   16.53
   2  15  -8  245.64   13.74
  -2  15   8  339.21   13.48
  -2  15   8  290.81   12.75
   2  15  -7    7.05    2.76
   2  15  -7    4.81    3.72
  -2  15   7    3.79    4.83
  -2  15   7   13.03    6.84
   2  15  -7    1.28    4.18
  -2  15   7    7.14    3.31
  -2  15   7    4.60    2.61
  -2  15   6  262.62   14.17
   2  15  -6  217.16   11.67
   2  15  -6  230.17   11.52
   2  15  -6  211.34   10.76
  -2  15   6  199.23   15.09
  -2  15   6  275.05   11.08
  -2  15   6  239.87   10.78
  -2  15   5  139.12    9.75
   2  15  -5  135.51    7.93
   2  15  -5  126.17    7.78
  -2  15   5  138.14    6.99
  -2  15   5  113.68   11.27
   2  15  -5  132.39    7.01
  -2  15   5  156.13    7.19
   2  15  -4   30.74    4.53
  -2  15   4   33.74    5.47
  -2  15   4   42.96    3.46
  -2  15   4   33.71    7.62
  -2  15   4   40.27    3.63
   2  15  -4   36.24    3.25
  -2  15   3   31.20    3.05
   2  15  -3   24.64    2.70
  -2  15   3   26.50    4.90
   2  15  -3   21.08    3.98
  -2  15   2    3.71    3.15
   2  15  -2    2.08    3.47
  -2  15   2    7.91    4.03
  -2  15   2    5.70    2.55
   2  15  -2    5.06    1.79
  -2  15   2    9.29    6.27
   2  15  -2    7.80    2.32
  -2  15   1  126.90   10.19
  -2  15   1  135.94    8.73
  -2  15   1  140.88    7.45
  -2  15   1  136.87    6.74
   2  15  -1  134.46    6.38
   2  15  -1  122.55    6.28
   2  15   0    0.58    2.15
  -2  15   0    3.66    3.20
  -2  15   0   -0.75    3.16
  -2  15   0    4.51    2.53
  -2  15   0    6.99    5.49
   2  15   0    2.35    3.80
   2  15   0    2.04    2.09
   2  15   1  111.97    5.70
   2  15   1  114.40    7.41
  -2  15  -1   93.79    8.64
  -2  15  -1  121.33    6.13
  -2  15  -1  128.13    6.77
   2  15   1   98.61    5.72
   2  15   2    4.35    2.62
  -2  15  -2    5.16    3.63
  -2  15  -2    7.51    2.81
   2  15   2    9.70    4.27
   2  15   2    8.90    2.32
  -2  15  -2    8.46    2.78
  -2  15  -3    7.40    3.64
  -2  15  -3    7.35    2.85
   2  15   3    8.48    4.48
   2  15   3    3.88    2.82
  -2  15  -3    6.25    2.63
  -2  15  -4    6.49    4.01
   2  15   4    4.97    3.07
  -2  15  -4    6.52    2.82
  -2  15  -4    7.99    2.86
   2  15   5   16.98    2.69
   2  15   5    9.87    3.25
  -2  15  -5   14.46    4.45
   2  15   6   15.26    4.75
  -2  15  -6   19.50    3.99
   2  15   6   20.00    2.89
   2  15   6   11.86    3.69
  -2  15  -6   19.26    4.60
   2  15   7   39.00    5.64
  -2  15  -7   41.81    4.38
   2  15   7   43.67    3.54
  -2  15  -7   40.48    4.76
  -2  15  -7   30.20    5.48
   2  15   8  135.74    8.54
  -2  15  -8  130.92    7.59
   2  15   8  151.56    6.82
  -2  15  -8  109.54    8.26
  -2  15  -8  127.95    7.70
  -2  15  -9   21.41    4.56
   2  15   9   25.48    4.69
   2  15   9   28.08    3.05
  -2  15  -9   22.46    3.94
  -2  15  -9   14.93    5.28
  -2  15 -10   34.49    4.55
  -2  15 -10   34.15    4.77
   2  15  10   42.77    3.22
   2  15  10   33.20    4.61
   2  15  11   51.25    3.31
  -2  15 -11   35.55    5.63
  -2  15 -11   38.81    4.64
   2  15  11   44.72    4.71
   2  15  12   45.95    2.91
   2  15  12   42.96    4.44
  -2  15 -12   37.75    4.31
  -2  15 -12   46.05    5.30
  -2  15 -13   24.84    4.16
  -2  15 -13   13.49    3.17
   2  15  13   18.52    3.40
   2  15  14  128.88    6.25
  -2  15 -14  113.73    6.71
   2  15  15   17.69    2.24
  -2  15 -15   17.67    2.88
   2  15  16   19.62    1.75
  -2  15 -16   22.96    2.26
  -2  16  16    3.64    1.28
   2  16 -16    1.94    2.03
  -2  16  15  110.71    5.66
   2  16 -15  149.55    6.47
  -2  16  14   38.86    3.16
   2  16 -14   37.85    3.80
   2  16 -14   43.18    3.27
  -2  16  13   11.79    2.89
   2  16 -13    8.16    3.67
   2  16 -13   10.55    2.94
  -2  16  12   13.08    3.55
   2  16 -12    4.39    4.03
   2  16 -12   13.28    3.30
  -2  16  11    2.42    3.71
  -2  16  11    0.46    2.48
   2  16 -11    0.88    4.14
   2  16 -11    1.70    3.42
   2  16 -10   45.51    4.57
  -2  16  10   48.88    4.75
   2  16 -10   37.13    4.94
  -2  16  10   46.53    4.20
   2  16 -10   43.32    3.92
   2  16  -9  134.04    7.98
   2  16  -9  119.09    8.33
   2  16  -9  146.41    7.66
  -2  16   8   33.34    4.18
   2  16  -8   20.79    4.70
   2  16  -8   22.09    4.37
  -2  16   8   29.27    6.20
  -2  16   8   19.63    6.55
  -2  16   8   28.06    2.98
   2  16  -8   31.58    3.70
   2  16  -7   53.14    5.60
  -2  16   7   70.70    7.59
   2  16  -7   55.04    5.44
  -2  16   7   74.80    5.11
  -2  16   7   53.37    8.24
  -2  16   7   62.92    4.30
   2  16  -7   68.95    4.69
  -2  16   6    4.32    3.16
  -2  16   6    7.33    6.54
   2  16  -6   -1.30    3.88
  -2  16   6    4.49    4.87
   2  16  -6   -4.25    3.36
  -2  16   6    4.80    2.54
  -2  16   5  156.73    7.56
   2  16  -5  141.13    7.51
  -2  16   5  121.10   11.57
  -2  16   5  139.56   10.06
   2  16  -5  133.20    8.31
   2  16  -5  135.81    7.36
  -2  16   5  156.41    7.33
  -2  16   4   36.58    3.58
  -2  16   4   40.55    7.60
   2  16  -4   33.43    3.36
  -2  16   4   34.96    3.39
  -2  16   4   32.80    5.53
   2  16  -4   30.24    4.55
  -2  16   3   85.64    5.09
   2  16  -3   78.01    4.75
  -2  16   3   76.52    7.19
   2  16  -3   67.17    5.99
  -2  16   3   82.68    4.90
   2  16  -2  116.31    7.64
  -2  16   2  111.91    8.49
  -2  16   2  130.93    6.53
  -2  16   2  108.85   10.25
   2  16  -2  124.53    6.26
   2  16  -1   60.24    5.60
  -2  16   1   53.12    7.63
   2  16  -1   68.27    3.97
   2  16  -1   53.17    3.58
  -2  16   1   64.10    4.34
  -2  16   1   67.03    5.22
  -2  16   1   58.88    5.99
  -2  16   0   48.83    4.84
  -2  16   0   51.78    3.98
   2  16   0   49.98    3.47
   2  16   0   39.23    3.31
   2  16   0   45.32    5.11
  -2  16  -1   27.36    4.18
   2  16   1   23.15    4.67
   2  16   1   24.19    2.88
   2  16   1   22.50    2.83
  -2  16  -1   26.75    3.42
   2  16   2    0.21    2.64
  -2  16  -2    3.57    3.57
   2  16   2    1.58    2.52
   2  16   2   -2.11    4.24
  -2  16  -2   -1.27    2.76
  -2  16  -3   54.63    5.18
  -2  16  -3   48.13    4.16
   2  16   3   49.15    5.58
   2  16   3   41.17    3.22
   2  16   3   43.52    3.91
  -2  16  -3   48.65    4.25
  -2  16  -4  241.28   10.68
   2  16   4  211.89   10.14
   2  16   4  217.23   10.57
  -2  16  -4  242.69   10.81
  -2  16  -4  240.43   11.58
  -2  16  -5   20.90    4.92
   2  16   5   16.23    3.45
   2  16   5   21.77    3.07
  -2  16  -5   27.37    3.68
   2  16   6   64.66    6.33
  -2  16  -6   62.16    6.26
   2  16   6   58.63    5.08
   2  16   6   75.82    4.36
   2  16   7  110.17    7.80
  -2  16  -7  102.41    7.62
   2  16   7   92.82    6.70
   2  16   7  120.51    5.91
   2  16   8  112.15    5.43
   2  16   8  104.40    7.22
  -2  16  -8   92.98    6.15
   2  16   8   81.94    6.26
  -2  16  -8   76.20    7.01
  -2  16  -9   -2.34    4.90
  -2  16  -9   -1.11    3.66
   2  16   9    4.36    2.48
  -2  16 -10  162.17    8.77
   2  16  10  176.79    7.67
  -2  16 -11   48.73    5.64
   2  16  11   60.67    3.53
   2  16  11   49.01    4.62
   2  16  12   36.21    3.87
   2  16  12   40.02    2.68
  -2  16 -12   36.57    4.63
   2  16  13   -0.82    2.58
  -2  16 -13    2.00    3.18
  -2  16 -14   26.93    3.25
   2  16  14   25.83    2.60
   2  16  14   21.41    2.46
  -2  16 -15    9.99    2.17
   2  16  15   12.38    1.69
   2  16  15    8.79    1.63
  -2  16 -16   91.43    4.42
   2  16  16   99.65    4.26
  -2  17  15   37.08    2.30
  -2  17  14    4.68    1.78
   2  17 -14   -1.71    2.63
   2  17 -13   -5.28    3.22
  -2  17  13   -0.75    2.23
   2  17 -13   -0.39    2.44
   2  17 -12   20.49    3.66
  -2  17  12   28.35    3.28
   2  17 -12   23.47    3.25
  -2  17  11    1.39    2.27
   2  17 -11   -4.23    3.89
   2  17 -11    0.99    3.17
  -2  17  11    1.77    3.26
  -2  17  10   47.85    3.99
   2  17 -10   29.64    4.67
   2  17 -10   37.84    3.54
   2  17 -10   38.13    4.28
  -2  17  10   51.97    4.53
  -2  17   9   98.50    6.10
   2  17  -9   92.51    6.13
  -2  17   9  110.70    6.03
   2  17  -9   86.96    5.54
   2  17  -8   -1.35    3.89
  -2  17   8    1.31    3.33
   2  17  -8    3.41    3.04
   2  17  -7   48.78    5.31
  -2  17   7   55.59    3.97
  -2  17   7   66.63    4.71
   2  17  -7   64.34    4.39
  -2  17   6   46.80    6.64
   2  17  -6   38.73    4.92
   2  17  -6   55.23    4.08
  -2  17   6   44.43    3.72
  -2  17   6   47.62    4.39
  -2  17   5  269.10   14.83
   2  17  -5  226.32   12.44
   2  17  -5  266.71   11.78
   2  17  -5  252.75   11.73
  -2  17   5  240.81   11.48
  -2  17   5  282.09   11.85
   2  17  -4    1.02    4.16
  -2  17   4    3.36    4.40
   2  17  -4   -1.23    3.03
   2  17  -4    5.17    3.27
  -2  17   4    5.10    2.74
  -2  17   4    4.83    3.25
   2  17  -3   27.26    4.77
  -2  17   3   37.03    5.52
   2  17  -3   40.30    4.53
  -2  17   3   42.29    3.78
   2  17  -3   37.14    3.68
  -2  17   3   41.85    3.78
   2  17  -2   42.41    4.85
  -2  17   2   40.63    3.85
   2  17  -2   38.31    3.53
  -2  17   2   38.37    3.64
   2  17  -1   56.92    5.43
   2  17  -1   59.98    4.04
   2  17  -1   49.49    3.43
  -2  17   1   62.82    4.26
  -2  17   0   73.95    5.62
   2  17   0   67.19    5.90
   2  17   0   68.70    4.32
   2  17   0   61.86    4.01
  -2  17   0   74.53    4.88
  -2  17  -1  372.47   15.66
   2  17   1  339.42   15.81
   2  17   1  336.00   14.34
   2  17   1  303.71   14.26
  -2  17  -1  349.40   14.87
  -2  17  -2    2.95    4.09
   2  17   2    5.34    2.68
   2  17   2    3.54    2.71
  -2  17  -2    1.20    2.94
   2  17   2    2.18    4.58
  -2  17  -3    2.57    4.25
   2  17   3    3.26    2.78
   2  17   3    2.02    2.63
  -2  17  -3    1.57    3.10
   2  17   3    2.21    4.65
  -2  17  -4  332.52   13.60
  -2  17  -4  319.38   14.41
   2  17   4  297.81   13.35
  -2  17  -5  134.99    6.98
   2  17   5  108.41    6.00
   2  17   5  116.40    6.69
  -2  17  -5  124.49    7.88
   2  17   6   -0.58    3.46
  -2  17  -6    3.57    4.38
   2  17   6    2.01    2.66
   2  17   6   -1.42    2.63
   2  17   6    0.44    4.38
   2  17   7   20.17    4.99
  -2  17  -7   21.64    4.95
   2  17   7   18.47    3.77
   2  17   7   23.82    3.13
  -2  17  -8  100.38    7.60
   2  17   8  120.11    7.57
   2  17   8  109.91    6.94
   2  17   8  129.36    6.15
   2  17   9   17.52    2.70
   2  17   9    9.40    3.60
  -2  17  -9   12.27    3.67
  -2  17  -9   11.22    4.79
   2  17  10  246.78    9.87
  -2  17 -10  168.31   11.13
   2  17  11  184.47    7.75
  -2  17 -11  140.79    9.06
   2  17  12   14.57    1.67
   2  17  12    5.70    2.31
   2  17  12    8.08    2.76
  -2  17 -12    6.37    3.30
   2  17  13   41.39    3.01
  -2  17 -13   39.71    3.76
   2  17  14   48.01    2.79
   2  17  14   42.05    2.62
  -2  17 -14   43.56    3.22
   2  17  15    4.03    1.00
  -2  17 -15    2.09    1.37
   2  17  15    4.66    1.08
  -2  18  14   71.63    3.50
  -2  18  13   -1.08    1.82
  -2  18  12    0.55    2.22
   2  18 -12    0.40    2.41
  -2  18  11   83.27    4.58
  -2  18  11   88.83    5.18
   2  18 -11   84.34    5.18
  -2  18  10    5.37    2.61
   2  18 -10   -0.93    3.27
  -2  18  10    5.38    3.24
  -2  18   9    4.57    3.20
   2  18  -9   -2.07    3.59
  -2  18   9    0.61    3.22
   2  18  -9   -0.82    2.61
   2  18  -8    3.90    3.66
  -2  18   8    7.06    3.40
   2  18  -8    6.58    2.87
  -2  18   7  222.18    9.80
   2  18  -7  202.23    9.73
   2  18  -6   22.00    4.49
   2  18  -6   29.80    3.42
  -2  18   6   29.51    3.12
   2  18  -5   -0.09    4.12
   2  18  -5    7.20    2.79
  -2  18   5    8.05    3.16
   2  18  -5   -2.42    3.16
  -2  18   5    6.95    2.64
   2  18  -4   25.46    3.56
  -2  18   4   25.96    3.71
   2  18  -4   20.32    3.40
  -2  18   4   21.66    3.18
   2  18  -3   28.50    4.07
  -2  18   3   26.65    3.64
  -2  18   3   26.54    2.57
   2  18  -3   21.44    3.44
  -2  18   3   24.25    3.37
   2  18  -2    7.94    3.96
  -2  18   2   12.49    3.23
   2  18  -2   11.75    3.04
  -2  18   2    9.84    2.08
  -2  18   2    9.87    3.05
   2  18  -1  145.76    8.49
  -2  18   1  155.61    7.56
   2  18  -1  135.08    7.21
  -2  18   1  143.67    7.43
   2  18   0   35.14    3.05
  -2  18   0   43.20    4.17
   2  18   0   49.01    5.34
  -2  18   0   41.17    3.86
   2  18   0   45.39    3.59
  -2  18  -1    6.41    4.02
   2  18   1    8.04    2.33
   2  18   1    3.53    4.39
   2  18   1    5.79    2.80
  -2  18  -1    4.22    3.19
  -2  18  -2   48.94    5.23
   2  18   2   44.04    3.64
   2  18   2   47.23    5.66
   2  18   2   50.45    3.83
  -2  18  -2   52.78    4.36
  -2  18  -3  117.86    7.41
   2  18   3   98.30    5.83
   2  18   3   98.82    7.44
  -2  18  -3  113.43    6.30
   2  18   3  112.63    5.80
   2  18   4    7.77    4.55
  -2  18  -4    7.23    3.33
  -2  18  -4    7.36    4.48
   2  18   4    4.30    2.86
   2  18   5   35.21    3.80
  -2  18  -5   41.12    4.21
  -2  18  -5   44.22    5.28
  -2  18  -6   41.06    5.11
   2  18   6   42.32    3.33
   2  18   6   47.01    4.26
   2  18   6   39.33    5.54
   2  18   6   45.63    3.65
  -2  18  -6   45.09    4.61
   2  18   7   53.16    5.29
   2  18   7   51.71    3.76
   2  18   7   37.31    3.36
   2  18   7   40.76    4.08
  -2  18  -7   41.34    5.32
   2  18   8   75.70    4.28
   2  18   8   59.27    4.19
   2  18   8   75.55    4.99
  -2  18  -8   58.20    5.85
   2  18   9    3.41    3.08
   2  18   9    2.06    2.22
   2  18   9   -1.25    2.47
  -2  18  -9   -2.36    4.04
   2  18  10   20.21    3.18
  -2  18 -10   17.20    4.12
   2  18  10   17.79    2.64
  -2  18 -11   -0.22    3.16
   2  18  11    0.37    2.05
   2  18  11    6.79    1.62
   2  18  12   62.09    3.37
  -2  18 -12   51.38    4.17
   2  18  13   23.03    1.80
   2  18  13   27.35    2.17
   2  18  14    8.73    1.24
  -2  18 -14    3.25    1.47
  -2  19  15    2.43    0.68
  -2  19  14   21.55    1.58
  -2  19  12   21.57    2.11
   2  19 -11  106.81    5.67
  -2  19  11  116.14    5.65
   2  19 -10  184.82    9.07
  -2  19  10  180.27    8.79
  -2  19   9   27.40    3.33
  -2  19   9   27.17    3.29
   2  19  -9   22.83    3.48
   2  19  -9   23.51    2.75
  -2  19   8   72.18    5.34
   2  19  -8   70.39    4.70
   2  19  -8   68.40    5.30
  -2  19   7   11.70    3.16
   2  19  -7    4.94    2.68
   2  19  -7    4.95    3.58
  -2  19   6    3.80    3.05
   2  19  -6    6.24    2.81
   2  19  -6   -2.29    3.81
  -2  19   5   58.36    4.50
  -2  19   5   52.22    3.69
   2  19  -5   62.26    4.32
   2  19  -4  301.34   13.57
  -2  19   4  324.73   13.64
  -2  19   4  300.04   12.97
  -2  19   4  300.79   13.37
   2  19  -4  295.98   13.52
   2  19  -3  295.10   13.26
  -2  19   3  273.70   12.27
  -2  19   3  308.38   13.04
  -2  19   3  298.84   12.90
   2  19  -3  280.49   12.89
   2  19  -2   27.19    4.14
  -2  19   2   32.27    3.87
  -2  19   2   30.96    3.53
   2  19  -2   25.58    3.46
  -2  19   2   29.32    2.52
   2  19  -1   34.38    4.51
  -2  19   1   31.66    3.73
  -2  19   1   33.60    3.62
   2  19  -1   34.21    3.56
   2  19   0   14.60    4.09
  -2  19   0   14.85    3.40
  -2  19   0   13.87    3.20
   2  19   0   17.04    2.88
   2  19   1    8.71    2.26
  -2  19  -1   11.92    3.48
   2  19   1   15.24    4.43
   2  19   1   20.10    3.08
  -2  19  -1   19.68    3.16
  -2  19  -2   59.07    5.39
   2  19   2   51.97    3.65
   2  19   2   56.91    5.60
   2  19   2   60.79    4.20
  -2  19  -2   56.12    4.49
  -2  19  -3   52.61    5.45
   2  19   3   48.29    3.75
   2  19   3   47.67    5.30
   2  19   3   57.81    4.05
  -2  19  -3   60.78    4.54
  -2  19  -4   37.94    4.92
   2  19   4   37.66    3.50
   2  19   4   35.10    5.07
  -2  19  -4   39.79    3.93
   2  19   4   42.75    3.69
   2  19   5   32.74    3.37
  -2  19  -5   40.67    5.05
  -2  19  -5   36.92    4.04
   2  19   6  256.80   11.81
   2  19   6  243.04   10.88
  -2  19  -6  250.31   11.41
  -2  19  -7   13.43    4.28
   2  19   7   14.18    3.00
   2  19   7   20.47    3.97
   2  19   7   22.64    2.79
  -2  19  -7   14.20    3.39
   2  19   8   70.69    3.89
   2  19   8   59.81    4.32
   2  19   9   64.31    3.46
   2  19   9   53.12    3.90
   2  19  10   39.65    2.53
   2  19  10   34.20    2.98
   2  19  11   24.88    1.82
   2  19  11   23.82    2.40
   2  19  12    7.00    1.58
  -2  19 -12    2.28    2.04
  -2  19 -13    5.77    1.41
  -2  20  13    1.61    0.97
  -2  20  12    0.55    1.30
  -2  20  11   11.83    1.85
  -2  20  11   10.30    1.72
  -2  20  10  114.53    5.61
  -2  20  10  103.88    5.38
  -2  20   9    7.05    2.30
  -2  20   9    7.91    2.54
  -2  20   9    7.89    2.33
  -2  20   8    6.98    2.33
   2  20  -8    5.52    2.09
  -2  20   8    5.65    2.65
  -2  20   8    3.61    2.78
  -2  20   7  230.39   10.01
  -2  20   7  247.79   10.38
  -2  20   7  223.03   10.77
   2  20  -6    8.94    2.68
  -2  20   6    7.83    2.32
  -2  20   6    8.01    2.92
   2  20  -5    5.08    2.56
  -2  20   5    4.77    2.14
  -2  20   5    1.36    2.86
   2  20  -4    8.10    2.70
  -2  20   4    2.55    1.96
  -2  20   4    1.00    2.97
   2  20  -3  240.69   11.08
  -2  20   3  238.88   10.47
  -2  20   3  254.78   11.17
   2  20  -3  243.11   11.23
  -2  20   2    0.50    3.05
   2  20  -2   -0.99    3.11
   2  20  -2   -2.37    3.11
  -2  20   2    3.38    2.51
  -2  20   1   64.43    4.54
   2  20  -1   62.12    5.10
   2  20  -1   61.51    4.49
  -2  20   1   65.78    4.41
  -2  20   0   10.68    3.22
   2  20   0   11.15    3.61
  -2  20   0   13.18    2.93
   2  20   0   10.77    3.00
   2  20   1   99.92    6.48
  -2  20  -1  107.37    5.93
   2  20   1  101.64    5.64
   2  20   2   63.42    5.33
  -2  20  -2   72.85    4.81
   2  20   2   70.33    4.46
   2  20   3  145.54    8.22
   2  20   3  149.55    7.08
  -2  20  -3  141.36    7.46
  -2  20  -4   67.10    5.64
   2  20   4   70.99    4.14
   2  20   4   73.32    5.64
   2  20   4   75.25    4.53
  -2  20  -4   73.32    4.95
   2  20   5   31.51    2.82
  -2  20  -5   24.75    3.64
  -2  20  -5   25.73    4.31
   2  20   6  112.09    5.47
  -2  20  -6  107.99    6.13
  -2  20  -6   92.97    6.55
   2  20   7  200.70    9.49
  -2  20  -7  214.74   10.09
   2  20   8    4.27    2.14
   2  20   8    5.66    1.95
  -2  20  -8    0.90    3.23
   2  20   9    8.40    2.00
   2  20   9    8.28    1.71
   2  20  10   33.40    2.09
   2  20  10   34.42    2.39
   2  20  11    6.03    1.01
  -2  20 -11    3.35    1.95
   2  20  12   46.54    2.32
  -2  21  12    1.36    0.81
  -2  21  11    9.98    1.31
  -2  21  10    8.59    1.56
  -2  21   9   72.39    3.95
  -2  21   9   77.94    3.83
  -2  21   8   44.60    3.01
  -2  21   8   39.73    3.24
  -2  21   7   38.43    3.14
  -2  21   7   33.47    2.60
  -2  21   7   32.53    3.39
   2  21  -7   28.75    2.70
  -2  21   6  202.51    9.01
  -2  21   6  190.92    9.84
   2  21  -6  196.94    9.33
  -2  21   5   27.89    3.06
   2  21  -5   25.03    2.87
  -2  21   5   27.20    2.39
  -2  21   4    6.37    2.64
   2  21  -4    8.71    2.49
  -2  21   4    7.88    1.85
  -2  21   3    1.81    2.63
   2  21  -3    9.34    2.50
  -2  21   2   14.77    2.93
   2  21  -2   14.24    2.90
   2  21  -2    5.52    2.79
  -2  21   1   12.27    2.97
   2  21  -1    6.16    2.80
   2  21  -1   14.84    3.11
   2  21   0   -1.08    2.75
  -2  21   0    2.59    2.48
   2  21   0    2.03    2.94
   2  21   1  341.43   14.47
  -2  21  -1  328.90   14.63
   2  21   1  335.45   15.00
   2  21   2   16.31    2.82
  -2  21  -2   12.95    2.87
   2  21   2   15.64    3.49
   2  21   3   16.24    2.71
  -2  21  -3   13.99    3.04
   2  21   3   18.21    3.41
   2  21   4    1.83    2.34
  -2  21  -4    1.21    2.73
   2  21   4    1.98    2.91
  -2  21  -5  109.70    6.12
   2  21   5  120.01    5.79
  -2  21  -6   24.41    2.98
   2  21   7   23.19    2.25
  -2  21  -7    8.15    3.04
   2  21   8    7.86    1.68
   2  21   8   10.75    1.71
   2  21   9    0.79    1.25
   2  21   9   -1.75    1.25
   2  21  10    3.94    1.02
   2  21  10    4.29    1.05
  -2  22   9    8.58    1.14
  -2  22   8   17.19    1.81
  -2  22   8   16.70    1.52
  -2  22   8   15.10    1.80
  -2  22   7    3.66    1.91
  -2  22   7    7.56    1.42
  -2  22   7    2.28    1.78
  -2  22   6  203.42    9.55
  -2  22   6  213.73    8.87
  -2  22   5   11.52    2.90
  -2  22   5    9.40    1.48
   2  22  -5    4.44    1.90
  -2  22   5   10.18    2.26
   2  22  -4   24.58    2.55
  -2  22   4   25.63    2.67
   2  22  -3  288.89   12.96
  -2  22   3  315.82   13.02
   2  22  -2  543.80   22.52
   2  22  -1  122.30    6.30
   2  22  -1  131.80    6.42
   2  22   0  103.57    5.74
   2  22   0  126.68    6.06
   2  22   1    6.23    2.47
   2  22   1   13.11    2.68
   2  22   2   37.77    3.17
   2  22   2   45.95    3.56
   2  22   3   10.12    2.35
   2  22   3   16.99    2.73
  -2  22  -3   13.62    2.43
   2  22   4   15.58    2.32
  -2  22  -4   12.23    2.46
   2  22   5   48.59    3.17
   2  22   8   44.75    2.48
  -2  23   7   54.68    2.86
  -2  23   6    7.35    1.68
  -2  23   5   16.79    2.22
   2  23  -4   -0.46    1.47
  -2  23   4    1.75    2.26
   2  23  -3   22.75    2.18
  -2  23   3   22.57    2.87
   2  23  -2   72.46    3.93
   2  23  -1   18.61    2.15
   2  23   0   43.63    2.89
   2  23   1   19.10    2.31
   2  23   2   24.85    2.38
   2  23   3   -2.38    1.86
   2  23   4   20.92    2.11
   2  23   5    1.02    1.51
  -2  24   4    6.57    1.41
  -2  24   3   41.12    2.65
  -2  24   2   34.51    2.62
   2  24  -1    6.81    1.24
   2  24   0   39.13    2.31
   2  24   1    1.83    1.17
  -2  24  -1    0.28    1.70
   2  24   2  189.65    8.43
  -2  24  -2  213.54    8.70
   2  24   3   62.64    3.08
   3   0 -22   16.01    1.59
   3   0 -21    2.01    1.72
   3   0 -20   43.25    3.16
   3   0 -19   -1.02    2.61
   3   0 -18   77.43    4.95
   3   0 -17   -4.20    3.18
  -3   0  17    2.19    6.40
   3   0 -17   -2.17    5.20
   3   0 -16  240.39   11.09
   3   0 -16  275.81   15.33
   3   0 -15   -0.36    3.02
  -3   0  15    1.49    6.13
   3   0 -15    1.02    5.39
   3   0 -14    9.05    2.97
  -3   0  14    9.32    6.50
   3   0 -14    8.72    5.86
   3   0 -13   -2.33    2.77
  -3   0  13   -2.20    6.07
   3   0 -13   -2.64    5.06
   3   0 -12  255.33   11.84
   3   0 -12  322.97   16.04
   3   0 -11   -2.40    2.27
   3   0 -11   -1.92    4.70
   3   0 -10 3162.35  128.72
   3   0 -10 3544.18  132.24
   3   0  -9    1.64    3.88
   3   0  -8   56.84    5.62
   3   0  -7    0.60    3.26
   3   0  -6 2536.87  104.06
   3   0  -6 2577.86  103.65
   3   0  -5    3.06    2.43
   3   0  -5    0.51    2.17
   3   0  -4 1048.52   43.05
   3   0  -4 1016.88   42.91
   3   0  -3    0.59    2.11
   3   0  -3   -0.74    1.92
   3   0  -2  300.43   13.27
   3   0  -2  271.94   13.16
   3   0  -1    3.22    2.17
   3   0  -1    0.36    2.02
   3   0   0 1443.64   59.09
   3   0   1    0.99    2.21
   3   0   2   22.52    3.13
   3   0   3    0.12    2.49
   3   0   4  316.32   15.37
   3   0   5    2.84    3.01
   3   0   6 1562.48   65.61
   3   0   7    2.55    4.47
  -3   0  -8 1196.73   53.39
   3   0   8 1240.84   53.36
  -3   0  -9    2.50    4.82
   3   0   9   -2.23    5.46
  -3   0 -10  128.24   10.97
   3   0  10  127.33   11.40
  -3   0 -11   -1.02    5.84
   3   0  11   -0.68    6.16
  -3   0 -12   -0.37    5.89
   3   0  12    5.03    7.08
  -3   0 -13    1.03    3.83
   3   0  13    0.37    6.48
  -3   0 -14   18.83    4.38
   3   0  14   13.88    6.83
  -3   0 -15    0.09    3.78
  -3   0 -16   15.16    4.08
  -3   0 -17   -0.07    3.14
  -3   0 -18  169.82    8.12
  -3   0 -19   -3.17    1.96
  -3   0 -20   20.96    1.64
   3   0  20   22.13    1.87
   3  -1 -22   27.58    1.90
   3  -1 -21   56.45    3.23
   3  -1 -20    3.90    2.08
   3  -1 -19   48.68    3.70
   3  -1 -18  202.09    9.48
   3  -1 -17  142.88    7.20
   3  -1 -17  153.14   10.94
   3  -1 -16    4.83    3.11
  -3  -1  16   -0.37    6.15
   3  -1 -16    5.09    5.72
   3  -1 -15  123.38    6.69
   3  -1 -15  145.81   10.76
   3  -1 -14   99.82    5.79
  -3  -1  14   81.61   10.41
   3  -1 -14  107.25    9.67
   3  -1 -13   12.17    2.98
  -3  -1  13   15.02    6.48
   3  -1 -13   15.14    5.84
   3  -1 -12   20.31    2.84
   3  -1 -12   34.61    5.97
   3  -1 -11  117.15    6.18
   3  -1 -11  148.66    9.87
   3  -1 -10  212.82    9.87
   3  -1 -10  254.86   13.44
   3  -1  -9  155.48    9.98
   3  -1  -8   41.88    5.28
   3  -1  -7  170.34    9.83
   3  -1  -6  760.89   32.43
   3  -1  -6  736.94   32.12
   3  -1  -5   94.25    6.22
   3  -1  -5   93.74    5.84
   3  -1  -4  554.03   24.91
   3  -1  -4  594.20   24.85
   3  -1  -3    4.43    2.26
   3  -1  -3    7.76    2.29
   3  -1  -2  215.06   10.30
   3  -1  -2  204.30   10.15
   3  -1  -1  128.94    6.66
   3  -1  -1  108.66    6.41
   3  -1   0  386.81   17.29
   3  -1   1   17.99    2.82
   3  -1   2  370.40   16.80
   3  -1   3   33.98    3.69
   3  -1   4  533.80   23.98
   3  -1   5  486.07   22.55
   3  -1   6    4.76    3.69
   3  -1   7   27.46    5.10
  -3  -1  -8   53.20    6.63
   3  -1   8   48.33    6.67
  -3  -1  -9  230.56   14.30
   3  -1   9  213.79   14.37
  -3  -1 -10   73.07    8.49
   3  -1  10   70.12    8.97
  -3  -1 -11  147.75   12.18
   3  -1  11  146.03   12.49
  -3  -1 -12   -3.67    5.76
   3  -1  12    2.51    6.38
  -3  -1 -13   -2.42    3.79
   3  -1  13    1.10    6.41
  -3  -1 -14   62.00    5.24
   3  -1  14   42.65    8.63
  -3  -1 -15  152.94    8.58
  -3  -1 -16    8.48    3.70
  -3  -1 -17   44.23    4.04
  -3  -1 -18   51.30    3.72
  -3  -1 -19   66.53    3.75
  -3  -1 -20    7.87    1.25
   3  -1  20    8.66    1.49
   3   2 -22    4.56    1.24
   3  -2 -22    4.32    1.22
   3  -2 -21    4.02    1.66
   3  -2 -20   24.12    2.54
   3  -2 -19  131.28    6.45
   3  -2 -18  124.91    6.47
   3  -2 -17   26.13    3.48
  -3   2  17   23.33    7.21
  -3  -2  17   19.09    6.95
   3  -2 -16    1.80    3.14
  -3   2  16    3.31    5.83
  -3  -2  16    4.07    6.22
   3   2 -16    6.95    5.44
   3  -2 -16    2.25    5.37
   3  -2 -15  109.32    6.11
  -3  -2  15   76.90   10.13
  -3   2  15   79.68   10.10
   3   2 -15  123.57    9.98
   3  -2 -15  121.13   10.02
   3   2 -14  123.13    6.83
   3  -2 -14  137.22    6.83
  -3  -2  14   94.81   11.09
  -3   2  14  109.99   11.59
   3   2 -14  132.63   10.38
   3  -2 -14  149.70   10.90
   3   2 -13  447.69   19.52
   3  -2 -13  486.03   19.59
  -3  -2  13  385.82   24.46
  -3   2  13  367.31   24.07
   3   2 -13  499.14   23.66
   3  -2 -13  501.50   23.79
   3   2 -12    7.70    2.52
   3  -2 -12    8.72    2.60
   3   2 -12   15.50    5.33
   3  -2 -12    7.58    5.19
   3   2 -11   92.32    5.29
   3  -2 -11  100.27    5.34
   3   2 -11  106.04    8.53
   3  -2 -11  110.58    8.71
   3   2 -10   41.75    3.20
   3  -2 -10   43.15    3.16
   3   2 -10   46.30    6.12
   3  -2 -10   50.33    6.26
   3   2  -9    2.39    4.10
   3  -2  -9    2.03    4.02
   3  -2  -8   86.52    6.92
   3   2  -7   21.49    4.07
   3  -2  -7   22.67    4.04
   3  -2  -6  207.00   10.24
   3   2  -6  187.95   10.10
   3   2  -6  186.94   10.50
   3  -2  -6  201.98   10.67
   3   2  -5   61.85    4.65
   3  -2  -5   66.13    4.77
   3   2  -5   59.00    4.75
   3  -2  -5   64.60    4.93
   3  -2  -4   50.09    4.09
   3   2  -4   51.14    4.24
   3   2  -4   42.24    3.90
   3  -2  -4   53.47    4.21
   3   2  -3    2.33    2.13
   3  -2  -3    3.24    2.16
   3   2  -3    4.72    2.26
   3  -2  -3    4.85    2.35
   3   2  -2  254.38   12.58
   3  -2  -2  271.85   12.71
   3   2  -2  266.57   12.68
   3  -2  -2  295.10   12.83
   3   2  -1  194.89   10.38
   3  -2  -1  205.04   10.52
   3  -2  -1  243.59   10.71
   3   2  -1  242.07   10.71
   3  -2   0  385.38   16.36
   3   2   0  338.66   16.11
   3   2   1  294.73   13.91
   3  -2   1  304.52   13.99
   3  -2   2   23.33    3.10
   3   2   2   19.94    2.96
   3  -2   3  195.56    9.96
   3   2   3  179.71    9.77
   3  -2   4  114.66    7.17
   3   2   4  106.52    7.22
   3   2   5    4.68    3.11
   3  -2   5    3.92    3.12
   3  -2   6    6.80    3.92
   3   2   6    4.56    3.62
   3   2   7  263.82   15.13
   3  -2   7  276.18   15.07
   3   2   8  639.52   30.79
   3  -2   8  674.98   31.11
  -3  -2  -8  657.62   30.97
   3   2   9   46.54    6.95
   3  -2   9   41.64    6.87
  -3  -2  -9   49.33    7.00
   3   2  10   -0.62    5.58
   3  -2  10   -0.62    5.88
  -3  -2 -10    2.81    5.32
  -3   2 -10    0.63    5.31
   3   2  11  165.97   13.41
   3  -2  11  173.36   13.79
  -3  -2 -11  180.56   13.35
  -3   2 -11  175.96   13.51
   3   2  12   42.35    8.18
   3  -2  12   40.17    8.27
  -3   2 -12   40.07    7.73
  -3  -2 -12   49.73    8.13
  -3  -2 -13  469.67   19.88
   3  -2  13  398.35   24.32
   3   2  13  409.88   24.49
   3   2  14    3.20    6.72
   3  -2  14    5.01    6.43
  -3  -2 -14    7.00    3.86
  -3  -2 -15  117.10    7.31
  -3  -2 -16   90.48    5.89
  -3  -2 -17   19.97    3.32
  -3  -2 -18  211.52    9.63
  -3  -2 -19   14.65    2.04
   3  -2  20    2.98    1.31
   3   2  20    3.05    1.27
  -3  -2 -20    4.03    1.08
  -3   2 -20    4.12    1.11
   3  -3 -22    0.47    0.98
   3   3 -21   21.40    2.02
   3  -3 -21   18.84    1.97
   3   3 -20   36.72    2.92
   3  -3 -20   43.94    2.97
   3   3 -19   19.62    2.81
   3  -3 -19   21.67    2.60
   3   3 -18  402.30   17.08
   3  -3 -18  400.03   17.09
   3   3 -17    0.54    2.73
   3  -3 -17    3.54    2.97
   3   3 -16    9.51    5.52
   3  -3 -16    3.19    5.35
  -3   3  16   -0.36    6.01
  -3  -3  16    1.10    6.49
   3   3 -16    1.71    3.00
   3  -3 -16    1.36    2.98
   3   3 -15   21.79    6.28
   3  -3 -15   18.19    6.03
  -3   3  15   11.72    6.59
  -3  -3  15   15.17    6.72
   3   3 -15   15.44    3.12
   3  -3 -15   15.52    3.27
   3   3 -14   51.48    7.14
   3  -3 -14   48.26    7.17
  -3   3  14   32.40    7.64
  -3  -3  14   42.30    8.09
   3   3 -14   46.41    3.84
   3  -3 -14   42.19    3.84
   3   3 -13   10.97    5.61
   3  -3 -13   15.67    5.72
  -3   3  13   10.84    6.14
  -3  -3  13    7.30    6.11
   3   3 -13    8.95    2.68
   3  -3 -13   12.08    2.79
   3   3 -12  388.37   17.24
   3  -3 -12  398.93   17.33
   3   3 -12  451.39   21.17
   3  -3 -12  459.58   21.48
   3   3 -11    5.44    2.28
   3  -3 -11    3.30    2.20
   3   3 -11    8.29    4.68
   3  -3 -11    4.95    4.62
   3   3 -10    2.37    1.93
   3  -3 -10    1.00    1.96
   3   3 -10    4.37    4.41
   3  -3 -10    3.21    4.54
   3   3  -9  501.79   24.08
   3  -3  -9  520.44   24.23
   3   3  -8 2536.89  104.75
   3  -3  -8 2589.28  104.86
   3   3  -7    6.13    3.44
   3  -3  -7    5.59    3.26
   3   3  -6    9.38    3.10
   3  -3  -6    7.52    3.13
   3  -3  -6    5.54    2.88
   3   3  -6    6.82    2.97
   3   3  -5    2.91    2.55
   3  -3  -5    1.41    2.63
   3   3  -5    1.59    2.39
   3  -3  -5    5.66    2.53
   3   3  -4  270.77   13.44
   3  -3  -4  303.63   13.58
   3   3  -4  276.31   13.58
   3  -3  -4  304.85   13.71
   3  -3  -3  179.93    9.30
   3   3  -3  173.54    9.26
   3   3  -3  189.61    9.47
   3  -3  -3  201.71    9.55
   3  -3  -2 1057.62   42.81
   3   3  -2  957.43   42.70
   3   3  -2 1050.17   42.80
   3  -3  -2 1064.91   42.83
   3  -3  -1  372.49   17.89
   3   3  -1  357.71   17.82
   3  -3  -1  460.53   18.27
   3   3  -1  459.70   18.27
   3   3   0   76.17    5.08
   3  -3   0   80.99    5.14
   3  -3   1  114.95    6.58
   3   3   1  100.75    6.29
   3  -3   2  622.74   25.91
   3   3   2  572.03   25.75
   3   3   3  119.99    7.26
   3  -3   3  120.71    7.21
   3   3   4   16.68    3.26
   3  -3   4   13.90    3.32
   3   3   5  104.65    7.45
   3  -3   5  112.38    7.43
   3   3   6    1.61    3.43
   3  -3   6    2.92    3.40
   3   3   7  233.60   13.61
   3  -3   7  232.59   13.49
   3   3   8  234.54   14.11
   3  -3   8  238.63   14.24
  -3  -3  -8  243.86   14.37
  -3   3  -8  226.55   14.09
   3   3   9   73.12    8.06
   3  -3   9   60.49    7.94
  -3  -3  -9   73.23    7.87
  -3   3  -9   61.35    7.69
   3   3  10  183.47   13.58
   3  -3  10  193.13   13.97
  -3  -3 -10  226.15   14.23
  -3   3 -10  184.82   13.51
   3   3  11   26.20    7.26
   3  -3  11   23.53    7.21
  -3  -3 -11   25.25    6.56
  -3   3 -11   30.91    7.06
   3   3  12   24.89    6.90
   3  -3  12   23.48    7.40
  -3   3 -12   24.58    6.87
  -3  -3 -12   26.59    6.91
   3   3  13   10.95    6.82
   3  -3  13   12.18    6.53
  -3   3 -13    8.87    3.95
  -3  -3 -13    5.50    3.90
   3   3  14   45.52    8.34
   3  -3  14   48.76    8.36
  -3   3 -14   61.83    5.48
  -3  -3 -14   55.88    5.17
  -3  -3 -15   31.08    4.31
  -3   3 -15   30.61    4.22
  -3   3 -16   28.61    4.00
  -3  -3 -16   28.22    3.81
  -3   3 -17    1.82    2.86
  -3  -3 -17    0.06    2.71
  -3   3 -18    0.10    2.41
  -3  -3 -18    0.28    2.39
  -3   3 -19   -1.23    1.72
  -3  -3 -19    0.03    1.63
   3  -3  20    0.33    1.06
   3   3  20    0.71    1.12
  -3   3 -20    0.97    0.89
  -3  -3 -20    1.10    0.87
   3  -4 -22    2.36    0.87
   3   4 -22    1.64    0.87
   3   4 -22    2.86    1.20
  -3   4  22    2.52    0.97
   3   4 -21    6.14    1.59
   3  -4 -21    5.55    1.51
   3   4 -20  170.12    7.72
   3  -4 -20  176.61    7.74
   3   4 -19   62.61    3.84
   3  -4 -19   63.71    3.93
   3   4 -18   27.18    3.14
   3  -4 -18   31.65    3.21
   3  -4 -17   44.41    3.84
   3   4 -17   48.60    3.93
   3   4 -16   32.19    6.29
   3  -4 -16   36.98    6.64
   3   4 -16   35.46    3.45
   3  -4 -16   35.91    3.57
  -3   4  16   15.04    6.41
  -3  -4  16   20.27    7.09
   3   4 -15  159.36   10.86
   3  -4 -15  156.91   10.91
   3   4 -15  133.06    6.96
   3  -4 -15  139.23    6.93
  -3   4  15   88.67   10.67
  -3  -4  15   92.53   10.87
   3   4 -14    3.89    5.33
   3  -4 -14    2.44    5.15
   3   4 -14    0.06    2.79
   3  -4 -14   -1.94    2.85
  -3   4  14    1.08    5.48
  -3  -4  14    0.37    5.62
   3   4 -13   16.16    5.58
   3  -4 -13   17.38    5.73
   3   4 -13    8.13    2.74
   3  -4 -13   10.60    2.82
  -3   4  13    8.95    6.47
  -3  -4  13    6.90    6.39
   3   4 -12    3.86    4.79
   3  -4 -12    9.24    5.24
   3   4 -12    6.63    2.55
   3  -4 -12    6.94    2.47
  -3  -4  12    8.89    6.30
  -3   4  12    9.82    5.93
   3   4 -11  125.67    9.43
   3   4 -11  109.63    5.89
   3  -4 -11  113.69    5.90
   3   4 -10  749.87   31.91
   3  -4 -10  782.80   32.17
   3  -4 -10  705.86   28.45
   3   4  -9  199.91   11.89
   3  -4  -9  211.31   12.09
   3   4  -8    1.47    3.32
   3  -4  -8    3.66    3.58
   3   4  -7   96.71    6.86
   3  -4  -7  105.60    7.14
   3   4  -6   88.04    6.34
   3  -4  -6  102.53    6.60
   3  -4  -6  100.64    6.42
   3   4  -6  103.27    6.54
   3   4  -5  412.06   19.58
   3  -4  -5  425.66   19.74
   3  -4  -5  466.38   19.65
   3   4  -5  443.34   19.61
   3   4  -4   27.35    3.51
   3  -4  -4   39.68    3.74
   3  -4  -4   40.05    3.59
   3   4  -4   28.95    3.39
   3   4  -3    4.47    2.26
   3  -4  -3    3.44    2.25
   3   4  -3    2.58    2.19
   3  -4  -3    6.15    2.34
   3   4  -2    5.23    2.20
   3  -4  -2    4.05    2.27
   3   4  -2    5.82    2.31
   3  -4  -2    8.07    2.51
   3  -4  -1  878.63   31.53
   3   4  -1  792.63   31.28
   3   4  -1  647.74   30.93
   3  -4  -1  678.50   31.02
   3  -4   0  473.38   19.75
   3   4   0  421.88   19.51
   3   4   1   74.72    5.29
   3  -4   1   93.24    5.66
   3  -4   2    8.98    2.52
   3   4   2    8.11    2.64
   3  -4   3    6.42    2.77
   3   4   3    6.12    2.54
   3  -4   4  117.48    7.40
   3   4   4  121.22    7.50
   3   4   5  155.87    9.50
   3  -4   5  169.45    9.66
   3   4   6   55.18    5.86
   3  -4   6   57.19    5.71
   3   4   7  271.34   15.79
   3  -4   7  305.64   16.12
  -3  -4  -7  302.46   16.48
  -3   4  -7  313.28   16.51
   3   4   8   77.99    7.58
   3  -4   8   61.71    7.31
   3   4   8   73.71    4.36
  -3  -4  -8   69.74    7.41
  -3   4  -8   81.70    7.76
   3   4   9   86.41    8.72
   3  -4   9   93.64    9.34
   3   4   9   93.18    5.24
  -3  -4  -9  108.73    9.39
  -3   4  -9   98.68    9.17
   3   4  10  152.48   11.99
   3  -4  10  136.97   11.65
   3   4  10  153.88    7.37
  -3  -4 -10  132.54   11.52
  -3   4 -10  136.06   11.49
  -3   4 -11    6.22    5.87
  -3  -4 -11    3.43    5.59
   3   4  11   -1.61    5.78
   3  -4  11    3.98    6.13
   3   4  12   10.44    6.60
   3  -4  12   12.04    6.74
  -3   4 -12   13.65    3.79
  -3  -4 -12   14.06    3.76
   3   4  13   13.35    6.66
   3  -4  13   10.14    6.90
  -3   4 -13   12.16    3.90
  -3  -4 -13   12.23    3.97
   3  -4  14    0.68    6.17
   3   4  14    0.66    5.63
  -3   4 -14    1.16    3.62
  -3  -4 -14    2.72    3.80
  -3   4 -15    9.07    3.82
  -3  -4 -15    9.45    3.67
   3   4  16    5.18    2.30
  -3   4 -16    8.12    3.26
  -3  -4 -16    7.90    3.34
  -3   4 -17  140.74    7.19
  -3  -4 -17  140.55    7.10
  -3  -4 -18   48.21    3.39
  -3   4 -18   48.64    3.47
  -3  -4 -19   43.37    2.71
  -3   4 -19   47.85    2.80
   3   5 -22    9.14    1.21
   3  -5 -22    7.28    0.86
   3   5 -21   52.81    2.80
   3  -5 -21   55.59    2.78
   3   5 -21   46.69    3.03
   3   5 -20   61.97    3.48
   3  -5 -20   63.51    3.48
   3   5 -19    1.31    2.12
   3  -5 -19    3.92    2.10
   3   5 -18    4.62    2.44
   3  -5 -18    4.16    2.43
   3   5 -17    0.93    2.61
   3  -5 -17    0.29    2.60
   3   5 -16   37.29    3.64
   3  -5 -16   40.35    3.63
   3  -5 -16   44.53    6.58
   3   5 -16   39.30    6.40
  -3   5  16   29.56    7.41
  -3  -5  16   21.88    7.23
   3   5 -15    3.03    2.78
   3  -5 -15    0.94    2.78
   3   5 -15    4.20    4.92
   3  -5 -15    5.44    5.38
  -3   5  15    4.27    5.87
  -3  -5  15   -3.26    6.38
   3  -5 -14  219.06    9.96
   3   5 -14  218.85    9.93
   3   5 -14  243.77   13.94
   3  -5 -14  250.72   14.22
  -3  -5  14  178.40   14.65
  -3   5  14  141.37   13.77
   3   5 -13   34.38    3.33
   3  -5 -13   35.83    3.41
   3   5 -13   42.47    6.63
   3  -5 -13   41.72    6.81
  -3   5  13   28.23    6.73
  -3  -5  13   33.44    7.47
   3   5 -12   78.84    4.66
   3  -5 -12   84.84    4.75
   3   5 -12   81.11    8.08
   3  -5 -12   95.34    8.40
  -3  -5  12   54.38    8.51
  -3   5  12   56.82    8.59
   3   5 -11   95.34    8.21
   3  -5 -11  109.53    8.53
   3   5 -11   89.82    5.08
   3  -5 -11   96.19    5.14
   3   5 -10   19.51    4.78
   3  -5 -10   18.65    5.01
   3   5 -10   14.93    2.28
   3  -5 -10   18.49    2.37
   3   5  -9    2.81    3.87
   3  -5  -9    1.81    4.00
   3   5  -9    0.41    2.19
   3   5  -8   12.55    3.94
   3  -5  -8   13.58    4.05
   3   5  -7   93.48    6.71
   3  -5  -7   95.65    6.94
   3   5  -6  114.53    7.43
   3  -5  -6  128.45    7.69
   3   5  -5  107.31    6.74
   3  -5  -5  124.87    6.92
   3   5  -5  105.92    6.72
   3  -5  -5  110.89    6.90
   3  -5  -4  833.25   33.84
   3   5  -4  784.48   33.83
   3   5  -4  787.01   33.85
   3  -5  -4  799.24   33.92
   3  -5  -3   82.75    5.22
   3   5  -3   77.07    5.17
   3   5  -3   80.23    5.35
   3  -5  -3   78.01    5.36
   3   5  -2   51.07    4.13
   3  -5  -2   51.12    4.02
   3  -5  -2   54.51    4.10
   3   5  -2   52.75    4.09
   3   5  -1    1.55    2.26
   3  -5  -1    1.63    2.22
   3   5   0  131.73    7.29
   3  -5   0  133.47    7.23
   3  -5   1   36.05    3.62
   3   5   1   33.92    3.51
  -3   5  -2  272.04   11.98
   3   5   2  290.06   13.73
   3   5   3  132.17    8.05
   3  -5   3  162.37    8.47
   3   5   4  165.14    9.49
   3  -5   4  186.65    9.85
  -3   5  -5  126.07    6.66
   3   5   5  144.53    8.48
   3  -5   5  148.89    8.73
   3   5   6  444.75   21.94
   3  -5   6  486.17   22.15
  -3  -5  -7    2.81    3.89
  -3   5  -7    0.47    3.71
   3   5   7    2.42    3.84
   3  -5   7    1.23    3.81
  -3  -5  -8    4.44    4.54
  -3   5  -8    9.20    4.78
   3   5   8    4.61    4.36
   3  -5   8    3.29    4.57
   3   5   9   13.41    2.78
  -3  -5  -9   13.42    5.17
  -3   5  -9   15.27    5.45
   3  -5   9   10.18    5.25
   3   5   9   10.22    5.53
   3   5  10  326.49   14.41
   3   5  10  319.44   18.74
   3  -5  10  323.94   19.10
  -3  -5 -10  351.91   19.41
  -3   5 -10  329.87   19.16
   3   5  11    3.77    6.12
   3  -5  11    3.55    5.84
   3   5  11    6.10    2.70
  -3   5 -11    6.25    5.64
  -3  -5 -11    6.54    5.69
   3   5  12    1.93    2.67
   3   5  12    1.29    5.66
   3  -5  12    2.66    6.28
  -3   5 -12    3.02    3.46
  -3  -5 -12    0.97    3.55
   3   5  13   -0.98    5.64
   3  -5  13    1.68    5.93
  -3   5 -13    4.22    3.63
  -3  -5 -13    3.10    3.75
  -3   5 -14    4.98    3.71
  -3  -5 -14    5.52    3.66
  -3   5 -15  100.50    6.34
  -3  -5 -15  101.76    6.33
  -3  -5 -16   95.97    5.85
  -3   5 -16  103.41    6.01
   3   5  16  101.27    5.38
  -3   5 -17   19.35    2.78
  -3  -5 -17   19.81    2.74
   3   5  17   19.46    2.17
  -3   5 -18    2.60    1.96
  -3  -5 -18    3.16    1.86
  -3   5 -19   13.42    1.57
  -3  -5 -19   13.92    1.44
   3  -5  19   16.07    1.83
   3   5  19   15.67    1.78
   3   6 -21    2.24    1.53
   3  -6 -21   -0.08    0.95
   3  -6 -20  158.80    7.21
   3   6 -20  171.05    7.24
   3   6 -19  139.34    6.54
   3  -6 -19  144.91    6.56
   3   6 -18   44.31    3.24
   3  -6 -18   40.27    3.22
   3   6 -17    3.40    2.40
   3  -6 -17    5.73    2.43
   3   6 -16    1.39    2.67
   3  -6 -16    3.26    2.68
  -3   6  16    0.35    5.86
  -3  -6  16   -1.42    6.18
   3   6 -15    0.16    2.64
   3  -6 -15    0.05    2.50
  -3   6  15    4.86    6.04
  -3  -6  15   -0.36    6.11
   3   6 -15    1.34    4.93
   3  -6 -15   -1.81    4.93
   3   6 -14   58.88    4.12
   3  -6 -14   61.20    4.17
  -3   6  14   39.86    7.92
  -3  -6  14   41.21    8.14
   3   6 -14   72.93    7.56
   3  -6 -14   70.19    7.49
   3   6 -13   24.93    3.02
   3  -6 -13   25.04    3.12
  -3   6  13   13.09    6.34
  -3  -6  13   23.66    7.00
   3   6 -13   32.29    6.11
   3  -6 -13   34.33    6.15
   3   6 -12   77.56    4.58
   3  -6 -12   76.23    4.62
  -3   6  12   54.98    8.24
  -3  -6  12   58.13    8.54
   3   6 -12   82.79    7.68
   3  -6 -12   94.41    7.95
   3   6 -11   74.53    4.35
   3  -6 -11   75.98    4.44
  -3  -6  11   48.87    8.35
  -3   6  11   51.99    8.19
   3   6 -11   80.41    7.27
   3  -6 -11   84.34    7.50
   3   6 -10 1238.99   50.35
   3  -6 -10 1315.84   50.80
   3  -6 -10 1192.32   47.25
   3   6  -9  277.19   13.77
   3  -6  -9  300.30   14.10
   3   6  -8   19.87    4.02
   3  -6  -8   15.99    3.91
   3   6  -7   12.29    3.17
   3  -6  -7   10.70    3.53
   3   6  -6   57.83    4.94
   3  -6  -6   65.39    5.28
   3  -6  -5   67.03    5.06
   3   6  -5   70.40    5.23
   3   6  -5   55.08    4.77
   3  -6  -5   57.99    4.94
   3   6  -4    5.19    2.34
   3  -6  -4    6.16    2.46
   3   6  -4    3.33    2.58
   3  -6  -4    1.33    2.61
   3   6  -3    4.35    2.32
   3  -6  -3    3.44    2.31
   3   6  -3    1.09    2.02
   3  -6  -3    3.37    2.30
   3  -6  -2  114.00    6.61
   3   6  -2  118.08    6.57
   3   6  -2  100.91    6.24
   3  -6  -2  103.43    6.23
   3   6  -1   93.04    5.86
   3  -6  -1   94.14    5.83
   3  -6   0 1819.76   71.92
   3   6   0 1712.93   71.80
  -3   6  -1   81.74    4.46
   3   6   1   83.40    5.47
   3  -6   1   95.57    5.73
   3  -6   2   98.15    6.04
   3   6   2   88.51    5.82
  -3   6  -2   81.06    4.16
   3   6   3 1145.92   48.96
   3  -6   3 1207.06   49.12
   3  -6   4    2.68    2.71
   3   6   4    0.53    2.36
   3  -6   5    0.92    2.91
   3   6   5    3.90    3.12
  -3   6  -5   -0.64    1.86
   3  -6   6   18.35    4.01
   3   6   6   18.09    3.83
  -3   6  -7   17.92    2.02
  -3  -6  -7   27.02    5.22
  -3   6  -7   17.30    4.86
   3   6   7   18.00    4.55
   3  -6   7   22.42    4.70
  -3   6  -8   46.27    3.04
  -3   6  -8   37.32    6.37
  -3  -6  -8   41.39    6.44
   3   6   8   40.89    5.91
   3  -6   8   40.73    6.02
  -3   6  -9   34.16    2.92
  -3  -6  -9   33.95    6.28
  -3   6  -9   30.47    6.24
   3   6   9   36.66    6.18
   3  -6   9   36.34    6.52
   3   6  10  132.28    6.92
   3   6  10  112.99   10.18
   3  -6  10  124.94   10.57
  -3   6 -10  115.59   10.63
  -3  -6 -10  126.21   10.86
   3   6  11    9.94    5.66
   3  -6  11    9.37    6.03
  -3  -6 -11    4.45    5.62
  -3   6 -11    8.63    5.67
   3   6  11    5.50    3.05
  -3   6 -12    4.37    3.50
  -3  -6 -12    2.77    3.46
   3   6  12    0.65    2.92
   3  -6  12    1.92    5.93
   3   6  12    1.85    5.54
   3   6  13  285.11   12.22
  -3   6 -13  269.38   12.77
  -3  -6 -13  280.03   12.78
   3   6  13  214.85   15.97
   3  -6  13  222.07   16.29
  -3   6 -14   27.69    4.03
  -3  -6 -14   24.83    3.82
  -3   6 -15   16.18    3.32
  -3  -6 -15   15.90    3.38
  -3  -6 -16   32.31    3.34
  -3   6 -16   35.37    3.43
   3   6  17    2.02    1.86
  -3   6 -17   -1.41    2.32
  -3  -6 -17   -1.33    2.23
  -3  -6 -18   25.07    2.24
  -3   6 -18   30.00    2.32
   3  -6  19   38.77    2.23
   3  -7 -21   32.83    1.82
   3   7 -21   50.99    2.42
   3  -7 -20    2.46    1.20
   3   7 -20    8.07    2.02
   3   7 -19   77.01    4.04
   3  -7 -19   78.67    4.04
   3   7 -18   31.70    2.76
   3  -7 -18   39.36    2.86
   3   7 -17  120.44    6.06
   3  -7 -17  128.18    6.15
   3   7 -16    2.47    2.44
   3  -7 -16    2.65    2.40
   3   7 -15   19.61    2.79
   3  -7 -15   23.55    2.93
  -3   7  15   11.78    5.99
  -3  -7  15   10.07    6.24
   3   7 -15   16.37    5.09
   3  -7 -15   18.62    5.27
   3   7 -14    3.54    2.45
   3  -7 -14    5.39    2.59
  -3   7  14    1.01    5.55
  -3  -7  14    0.35    5.83
   3   7 -14    5.27    4.77
   3  -7 -14    7.37    4.75
   3   7 -13  197.04    8.87
   3  -7 -13  204.88    8.90
   3   7 -13  206.60   12.18
   3  -7 -13  210.34   12.45
  -3  -7  13  125.26   12.65
  -3   7  13  115.10   12.33
   3   7 -12  165.88   10.71
   3  -7 -12  174.09   11.04
   3   7 -12  163.78    7.58
   3  -7 -12  175.34    7.60
  -3   7  12  117.15   10.27
  -3  -7  12  107.67   11.54
  -3   7  12  111.99   11.36
   3   7 -11    2.12    4.31
   3  -7 -11    4.02    4.42
  -3  -7  11    0.67    5.49
  -3   7  11    5.54    5.51
   3   7 -11    2.24    2.03
   3  -7 -11    3.29    2.15
   3   7 -10   25.37    3.39
   3   7 -10   30.61    2.67
   3  -7 -10   33.33    2.69
   3  -7 -10   37.10    5.26
   3   7 -10   36.69    5.06
   3   7  -9  196.97    9.73
   3   7  -9  193.16    8.97
   3  -7  -9  213.65    9.11
   3   7  -9  208.71   11.65
   3  -7  -9  226.68   11.82
   3   7  -8  595.18   26.13
   3   7  -8  549.09   24.44
   3   7  -7  110.55    7.22
   3  -7  -7  117.30    7.48
   3   7  -6   40.45    4.25
   3  -7  -6   39.04    4.38
   3   7  -5  398.15   19.18
   3  -7  -5  465.04   19.62
   3  -7  -4    8.80    2.66
   3   7  -4    8.59    2.78
   3   7  -4    6.73    2.62
   3  -7  -4    9.07    2.87
   3   7  -3    7.62    2.38
   3  -7  -3    5.51    2.23
   3   7  -3    6.47    2.51
   3  -7  -3    5.79    2.48
   3   7  -2  337.05   16.37
   3  -7  -2  388.12   16.49
   3   7  -1  446.61   20.67
   3  -7  -1  501.15   20.82
   3  -7   0   33.98    3.49
   3   7   0   38.64    3.66
  -3   7   0   26.10    2.71
  -3   7  -1    6.30    1.50
   3   7   1    8.87    2.41
   3  -7   1   10.33    2.59
  -3   7  -2  330.67   14.43
   3   7   2  341.02   15.82
   3  -7   2  372.04   16.03
   3   7   3  192.87   10.52
   3  -7   3  203.71   10.52
  -3   7  -4   26.46    3.25
   3   7   4   18.68    3.59
   3  -7   4   28.14    3.93
   3   7   5   17.98    3.63
   3  -7   5   19.12    3.76
  -3   7  -5   14.78    2.54
   3   7   5   11.63    2.35
   3  -7   6   18.54    4.14
   3   7   6   15.51    3.98
  -3   7  -6   13.87    1.86
  -3  -7  -6   12.54    3.98
  -3   7  -6   10.59    4.07
   3  -7   7   60.85    6.31
   3   7   7   61.18    6.26
  -3   7  -7   65.81    3.79
  -3  -7  -7   53.02    6.73
  -3   7  -7   72.05    7.17
   3   7   8  106.74    8.88
   3  -7   8  112.62    8.93
  -3   7  -8  129.04    5.97
  -3  -7  -8   97.98    9.17
  -3   7  -8  115.03    9.83
   3   7   9  334.19   19.79
   3  -7   9  381.51   20.40
  -3   7  -9  400.32   16.63
  -3  -7  -9  383.14   21.17
  -3   7  -9  409.10   21.59
  -3   7 -10    4.94    2.46
  -3   7 -10    2.93    5.22
  -3  -7 -10   11.60    5.51
   3   7  10    2.14    3.00
   3  -7  10    6.98    5.38
   3   7  10   11.82    5.18
  -3   7 -11    5.86    3.36
  -3  -7 -11    3.97    3.09
   3  -7  11    8.32    5.93
   3   7  11   10.25    5.73
  -3   7 -11    5.63    2.59
   3   7  11    7.26    3.33
   3   7  12   37.92    7.09
   3  -7  12   45.39    7.57
  -3   7 -12   43.63    4.56
  -3  -7 -12   47.20    4.34
   3   7  12   50.75    4.35
   3   7  13    0.57    4.83
   3  -7  13    3.00    5.03
  -3   7 -13    6.57    3.50
  -3  -7 -13    6.36    3.26
   3   7  13    2.59    2.89
   3   7  14  119.93    6.14
  -3  -7 -14  110.35    6.58
  -3   7 -14  113.76    6.78
  -3   7 -15   19.06    3.20
  -3  -7 -15   18.47    3.11
  -3   7 -16    7.45    2.55
  -3  -7 -16    9.95    2.41
  -3   7 -17   50.92    3.56
  -3  -7 -17   53.17    3.46
   3  -7  18   -0.09    1.37
   3   7  18    1.61    1.17
  -3  -7 -18    0.53    1.13
   3   8 -21    0.48    1.21
   3  -8 -20   52.42    2.69
   3   8 -20   74.16    3.47
   3  -8 -19   53.35    3.04
   3   8 -19   75.40    3.91
   3   8 -18   17.02    2.92
   3  -8 -18   14.62    2.07
   3   8 -18   12.86    2.04
   3   8 -17  107.05    5.41
   3  -8 -17  109.78    5.43
   3   8 -16  230.38   10.56
   3  -8 -16  251.65   10.64
   3   8 -15  480.84   23.32
   3   8 -15  512.07   20.65
   3  -8 -15  547.92   20.73
  -3   8  14    6.16    5.35
  -3  -8  14    1.01    5.40
  -3   8  14    2.28    4.20
   3   8 -14    4.64    2.37
   3  -8 -14    7.98    2.36
   3   8 -14    4.22    4.22
   3   8 -13   11.28    2.51
   3  -8 -13   10.88    2.54
  -3   8  13    5.19    5.53
  -3  -8  13   13.84    6.00
   3   8 -13    8.14    4.62
   3  -8 -13   12.76    4.85
  -3   8  12  132.31   11.36
  -3   8  12  135.84   12.44
  -3  -8  12  145.14   12.75
   3   8 -12  192.04    8.47
   3  -8 -12  198.22    8.60
   3   8 -12  189.55   11.38
   3  -8 -12  219.94   11.93
  -3   8  11   34.12    6.56
  -3   8  11   36.78    6.92
  -3  -8  11   31.29    6.91
   3   8 -11   47.88    5.76
   3  -8 -11   58.66    6.20
   3   8 -11   52.47    3.45
   3  -8 -11   57.67    3.61
   3   8 -10   10.22    2.94
  -3   8  10    5.55    5.01
  -3  -8  10    9.38    5.33
   3   8 -10   15.28    4.00
   3  -8 -10   19.07    4.51
   3   8 -10   11.44    2.05
   3   8  -9   19.01    1.68
   3   8  -9   19.17    3.02
   3   8  -9   21.05    2.21
   3   8  -9   17.22    3.96
   3  -8  -9   21.23    4.36
   3   8  -8   29.47    3.23
   3   8  -8   30.69    4.14
   3  -8  -8   34.81    4.46
   3   8  -7  148.33    7.53
   3   8  -7  146.56    8.74
   3  -8  -7  172.09    9.30
  -3   8   7  162.40    7.45
   3   8  -6 1384.84   58.69
   3  -8  -6 1463.57   59.07
   3   8  -5 1944.95   81.85
   3  -8  -5 2085.30   82.21
   3  -8  -4  471.85   19.53
   3   8  -4  424.79   19.45
   3   8  -4  399.29   19.18
   3  -8  -4  431.58   19.41
   3  -8  -3  382.48   17.31
   3   8  -3  357.06   17.29
   3  -8  -3  402.44   17.61
   3   8  -3  397.60   17.47
   3  -8  -2  182.12    9.03
   3   8  -2  170.54    9.02
  -3   8   1  151.75    7.88
   3   8  -1  142.85    8.02
   3  -8  -1  159.83    8.13
  -3   8   0  175.14    9.15
   3   8   0  188.40    9.71
  -3   8  -1  218.55   10.29
   3  -8   1  248.31   11.33
   3   8   1  223.11   11.16
  -3   8  -2  142.62    6.91
   3  -8   2  154.51    8.21
   3   8   2  150.08    8.21
   3   8   3   19.02    3.42
   3  -8   3   20.15    3.33
  -3   8  -3   21.90    3.65
   3   8   4  736.05   31.97
   3  -8   4  738.82   32.01
  -3   8  -4  670.47   31.11
   3   8   4  784.43   30.20
   3   8   4  712.89   30.72
  -3  -8  -5  942.86   43.36
  -3   8  -5  943.96   43.37
   3   8   5 1080.51   40.68
  -3   8  -5 1007.85   40.35
  -3   8  -5  911.07   41.24
   3   8   5  975.96   42.52
   3  -8   5 1005.05   42.65
   3   8   6  258.26   14.15
   3  -8   6  275.07   14.42
   3   8   6  274.84   11.64
  -3   8  -6  297.00   12.05
  -3  -8  -6  253.89   15.21
  -3   8  -6  268.51   15.26
   3   8   7   36.83    5.14
   3  -8   7   39.44    5.24
  -3   8  -7   33.60    2.93
  -3  -8  -7   31.33    5.66
  -3   8  -7   33.70    5.43
   3   8   8   20.77    4.82
   3  -8   8   19.72    4.89
  -3   8  -8   21.72    2.56
  -3  -8  -8   16.86    5.15
  -3   8  -8   24.99    5.82
   3  -8   9    6.30    4.80
   3   8   9    4.38    4.42
  -3   8  -9    3.67    2.22
  -3   8  -9    3.63    4.82
  -3  -8  -9    2.10    4.62
   3   8  10   19.56    5.50
   3  -8  10   17.60    5.83
  -3  -8 -10   21.37    3.42
   3   8  10   18.61    3.71
  -3   8 -10   26.29    3.55
  -3   8 -10   23.20    3.04
   3   8  11   11.74    5.34
   3  -8  11    3.94    5.10
  -3   8 -11    7.48    3.35
  -3  -8 -11    7.03    3.23
   3   8  11    8.14    3.41
  -3   8 -11    8.74    2.80
   3   8  12   20.07    3.75
  -3   8 -12   16.19    3.51
  -3  -8 -12   18.44    3.57
   3   8  12   12.83    5.04
   3   8  13  133.80    6.95
  -3  -8 -13  121.36    6.91
  -3   8 -13  119.45    7.00
   3   8  14    0.61    2.67
  -3   8 -14    3.44    2.86
  -3  -8 -14    3.02    2.77
   3   8  15    6.26    2.26
  -3   8 -15    5.36    2.59
  -3  -8 -15    8.37    2.47
   3   8  16    0.40    2.50
  -3  -8 -16    1.18    1.93
   3   8  17    3.01    1.86
  -3  -8 -17    2.26    1.42
   3  -8  17    2.55    1.68
   3   8  18    3.41    1.18
  -3   9  21   26.80    1.53
   3   9 -20   99.27    4.75
   3   9 -19   27.19    2.72
   3   9 -18   11.40    2.68
   3   9 -17   78.75    4.86
   3  -9 -17   68.73    3.83
   3   9 -16  296.35   12.49
   3  -9 -16  284.71   11.83
   3   9 -16  271.90   11.80
  -3   9  16  248.18   12.12
   3   9 -15   51.02    3.55
   3  -9 -15   58.88    3.63
   3   9 -14   46.07    3.32
   3  -9 -14   50.33    3.42
  -3   9  13    4.01    4.85
  -3   9  13    6.98    4.84
   3   9 -13    7.12    2.27
   3   9 -13    7.03    4.14
   3   9 -12   21.59    4.58
   3   9 -12   31.38    2.73
  -3   9  12   18.03    5.84
  -3   9  12   10.38    5.52
   3   9 -11   79.46    6.66
   3   9 -11   79.76    4.31
  -3   9  11   59.12    8.06
  -3   9  11   64.45    8.09
  -3  -9  10   80.83    9.29
  -3   9  10   90.61    9.27
  -3   9  10   96.18    9.87
   3   9 -10  117.53    6.55
   3   9 -10  118.13    7.84
   3  -9 -10  133.29    8.29
   3   9 -10  114.54    6.19
  -3   9   9  100.08    5.42
   3   9  -9   89.00    5.27
  -3   9   9   69.92    8.12
  -3  -9   9   63.81    8.27
   3   9  -9   89.26    6.46
   3  -9  -9  105.99    7.22
   3   9  -9   82.69    5.50
   3   9  -8  229.06   10.27
   3   9  -8  196.73    9.83
   3   9  -8  204.07   11.26
   3  -9  -8  251.29   12.01
   3   9  -8  206.56    9.17
  -3   9   8  240.52   10.07
  -3   9   7    9.70    2.40
   3   9  -7    8.21    3.01
   3  -9  -7    9.57    3.40
   3   9  -7   12.57    2.47
  -3   9   6  100.77    5.01
   3  -9  -6   94.37    6.47
   3   9  -6   86.30    4.85
  -3   9   5   52.22    3.39
   3   9  -5   53.83    4.62
   3  -9  -5   48.99    4.76
   3   9  -5   48.57    3.36
   3  -9  -4   19.42    3.55
   3   9  -4   22.39    3.55
   3  -9  -3    2.41    2.43
   3   9  -3    1.76    2.46
  -3   9   3    2.82    2.76
   3   9  -2  865.42   36.72
  -3   9   2  803.48   36.76
   3   9  -1  155.58    8.37
  -3   9   1  144.49    8.14
   3   9   0  279.36   13.17
   3  -9   0  301.64   13.25
  -3   9   0  265.14   12.75
   3   9   1  489.65   21.33
  -3   9  -1  446.72   22.25
  -3   9  -1  464.36   20.57
   3   9   2  321.20   15.31
   3  -9   2  365.87   15.55
  -3   9  -2  324.88   13.92
  -3   9  -2  315.67   16.00
   3   9   3   42.79    3.92
  -3   9  -3   40.77    4.54
   3   9   3   42.88    4.17
   3  -9   3   52.22    4.47
  -3   9  -3   43.95    2.90
   3   9   3   43.18    3.29
   3   9   4   48.10    2.70
  -3   9  -4   41.95    3.01
   3   9   4   46.79    4.15
  -3  -9  -4   47.39    5.08
  -3   9  -4   47.12    5.08
   3   9   4   46.70    3.63
  -3   9  -4   48.05    3.06
   3   9   4   50.11    4.72
  -3   9  -4   44.62    4.45
   3  -9   4   53.45    4.76
  -3  -9  -5  165.59   11.14
  -3   9  -5  182.74   11.37
   3   9   5  196.54    8.97
   3   9   5  189.69   10.65
  -3   9  -5  160.70    9.46
   3  -9   5  224.05   11.12
  -3   9  -5  192.60    8.59
   3   9   5  192.61    8.25
  -3  -9  -6  117.44    8.96
  -3   9  -6  122.44    9.18
   3   9   6  112.88    6.61
   3  -9   6  133.07    8.54
   3   9   6  124.33    8.28
   3   9   6  125.78    5.69
  -3   9  -6  127.47    6.19
  -3  -9  -7   -0.76    4.32
  -3   9  -7   -0.25    4.11
   3  -9   7   -2.80    3.94
   3   9   7   -1.43    3.71
   3   9   7    2.94    1.54
  -3   9  -7   -0.62    2.28
   3  -9   8   59.52    6.40
   3   9   8   63.18    6.45
  -3   9  -8   74.73    4.35
   3   9   8   65.60    3.55
  -3   9  -8   54.12    7.18
  -3   9  -9    7.58    2.81
   3   9   9    2.80    3.44
  -3   9  -9   10.25    2.73
   3   9   9    8.27    4.21
   3   9  10  326.82   15.01
  -3   9 -10  327.41   14.83
  -3   9 -10  350.23   14.73
   3   9  11  178.10    9.17
  -3   9 -11  180.16    8.89
  -3   9 -11  170.72    8.90
  -3   9 -12    4.65    2.93
  -3  -9 -12    2.49    2.87
   3   9  12    3.39    3.49
  -3   9 -13    0.68    2.67
  -3  -9 -13    0.78    2.58
   3   9  13    0.54    3.05
  -3   9 -14   11.17    2.64
  -3  -9 -14   13.39    2.54
   3   9  14   15.21    2.96
   3   9  15   31.73    2.91
   3   9  16  291.33   12.62
   3   9  17    1.98    1.81
   3   9  18   14.13    1.29
   3  10 -20   81.82    3.37
  -3  10  20   55.09    3.10
   3  10 -19    0.20    1.95
   3  10 -18   20.00    2.81
   3  10 -17   10.02    2.99
   3  10 -16    5.31    3.06
   3  10 -15  476.38   20.40
   3  10 -14   92.39    5.65
   3  10 -14   77.06    4.38
  -3  10  14   70.01    7.18
  -3  10  14   83.59    5.41
   3  10 -13   90.48    5.83
  -3  10  13   89.32    5.88
  -3  10  13   85.58    8.23
   3  10 -12  208.06    9.84
  -3  10  12  190.19   12.86
  -3  10  12  220.99    9.97
   3  10 -11  493.83   20.43
  -3  10  11  523.32   20.45
   3  10 -10  146.31    7.85
   3  10 -10  147.40    8.08
  -3  10  10  123.35   11.33
  -3  10   9   69.61    9.07
   3  10  -9   74.90    5.06
  -3  10   9   92.13    5.37
   3  10  -9   73.64    5.29
  -3  10   9   88.53    8.66
  -3  10   8    0.42    2.64
   3  10  -8    2.22    2.44
   3  10  -8    2.86    2.57
  -3  10   8   -1.45    6.16
  -3  10   7   18.53    6.73
   3  10  -7   35.41    3.17
  -3  10   7   35.04    5.89
   3  10  -7   23.82    2.93
  -3  10   7   33.72    3.28
   3  10  -7   29.00    2.23
   3  10  -7   27.48    3.73
   3  10  -6  103.51    7.20
   3  10  -6  120.28    6.14
  -3  10   6  127.20    6.25
  -3  10   6  126.34    9.02
  -3  10   6  131.95    6.43
   3  10  -6  113.74    5.55
  -3  10   5  558.14   23.85
  -3  10   5  514.44   21.22
  -3  10   5  520.99   21.09
   3  10  -5  489.83   21.03
   3  10  -5  451.89   22.28
   3  10  -4   -0.67    1.82
  -3  10   4    0.55    1.91
  -3  10   4    2.61    2.09
  -3  10   4   -0.74    3.45
  -3  10   3    6.75    1.86
  -3  10   3    2.68    1.95
  -3  10   3    0.13    2.98
  -3  10   2   35.68    6.04
  -3  10   2   44.64    2.87
  -3  10   2   46.44    4.36
   3  10  -1  492.84   20.81
  -3  10   1  518.49   20.89
  -3  10   1  495.29   24.13
  -3  10   1  528.20   22.32
  -3  10   0   27.44    2.51
  -3  10   0   22.82    4.98
  -3  10   0   28.82    3.13
   3  10   0   25.78    2.38
  -3  10   0   27.31    2.27
   3  10   0   27.11    2.09
   3  10   1  345.38   14.19
   3  10   1  341.75   15.51
  -3  10  -1  304.40   15.00
  -3  10  -1  312.61   16.82
  -3  10  -1  344.20   14.29
   3  10   1  357.93   15.25
  -3  10  -1  365.30   14.53
   3  10   1  323.23   14.41
  -3  10  -2  313.73   12.98
  -3  10  -2  306.41   12.83
   3  10   2  321.48   13.92
  -3  10  -2  285.45   15.08
   3  10   2  293.14   14.13
   3  10   2  296.40   13.08
   3  10   2  295.02   12.68
  -3  10  -3    1.88    1.67
   3  10   3    2.28    2.95
   3  10   3    2.05    2.50
  -3  10  -3    5.51    3.51
  -3  10  -3    0.66    2.67
   3  10   3    3.05    1.52
  -3  10  -3    3.56    1.93
  -3  10  -4  144.57    6.62
   3  10   4  134.16    6.30
   3  10   4  141.35    7.80
  -3  10  -4  136.71    8.22
  -3  10  -4  122.53    8.61
   3  10   4  136.88    8.01
   3  10   4  137.88    6.94
  -3  10  -4  141.87    6.66
   3  10   5  185.99    7.88
  -3  10  -5  167.72   10.80
  -3  10  -5  184.87    8.32
   3  10   5  182.06    8.75
   3  10   6   -0.99    3.07
  -3  10  -6    0.69    3.57
   3  10   6    2.43    1.66
  -3  10  -6    1.10    2.27
   3  10   6    2.71    3.42
   3  10   7  167.44    8.70
   3  10   7  163.98    7.59
  -3  10  -7  183.08    8.21
   3  10   8   58.90    3.40
  -3  10  -8   58.87    4.12
   3  10   9   16.38    3.93
   3  10   9   20.93    2.16
  -3  10  -9   20.30    3.21
   3  10  10   10.39    3.80
  -3  10 -10   13.70    3.21
   3  10  11   19.71    4.17
  -3  10 -11   26.76    3.74
  -3  10 -11   26.58    3.20
   3  10  12  439.87   18.11
  -3  10 -12  390.85   17.67
   3  10  13    3.37    3.27
   3  10  14   90.85    5.40
   3  10  15   50.10    3.46
   3  10  16   17.70    1.85
   3  10  16   15.88    2.49
   3  10  17   48.87    2.90
  -3  11  20    0.36    0.80
  -3  11  19    1.62    1.34
   3  11 -19    2.40    1.66
   3  11 -18    0.38    2.21
   3  11 -17    9.00    2.79
   3  11 -16    3.40    3.00
   3  11 -15  167.57    8.48
  -3  11  14   20.12    2.84
   3  11 -14   22.74    3.97
  -3  11  13  587.72   29.37
   3  11 -13  662.01   26.68
  -3  11  13  605.73   26.31
  -3  11  13  642.78   26.53
  -3  11  12   18.11    5.60
   3  11 -12   19.21    2.97
  -3  11  12    9.90    5.78
   3  11 -12   15.16    3.73
  -3  11  12   19.03    3.64
  -3  11  12   19.38    3.77
   3  11 -11   13.69    2.83
  -3  11  11   12.46    6.12
   3  11 -11   13.83    3.58
   3  11 -11    7.48    3.36
  -3  11  11   15.52    3.64
   3  11 -10   32.22    3.36
  -3  11  10   22.51    7.06
   3  11 -10   26.90    3.70
   3  11 -10   36.41    4.04
  -3  11  10   37.35    4.12
  -3  11   9  200.74    9.96
   3  11  -9  191.71    9.92
  -3  11   9  163.82   13.50
  -3  11   9  238.81   14.15
   3  11  -9  204.29    9.55
   3  11  -9  199.22   10.05
  -3  11   9  236.28   10.44
  -3  11   8    7.30    2.98
   3  11  -8    7.48    2.96
  -3  11   8    5.78    6.37
  -3  11   8    8.86    5.71
   3  11  -8    8.92    2.56
   3  11  -8    7.63    2.90
  -3  11   8    7.22    3.16
  -3  11   7  896.67   32.84
   3  11  -7  663.26   32.49
  -3  11   7  616.85   36.47
  -3  11   7  889.30   36.56
   3  11  -7  758.18   32.41
   3  11  -7  792.19   32.68
  -3  11   7  923.09   32.99
  -3  11   6  238.97    9.91
  -3  11   6  238.66    9.79
   3  11  -6  174.91    9.42
  -3  11   6  156.15   13.39
  -3  11   6  233.95   12.86
   3  11  -6  187.51    9.34
   3  11  -6  204.81    9.47
   3  11  -6  201.60    8.87
  -3  11   5    2.84    2.35
  -3  11   5   -0.30    5.80
  -3  11   5    2.28    2.33
   3  11  -5    5.28    2.44
   3  11  -5    0.59    2.31
   3  11  -5    2.99    1.53
   3  11  -5    3.81    2.30
  -3  11   5    2.85    3.94
  -3  11   4   59.95    3.66
   3  11  -4   45.17    3.42
   3  11  -4   47.74    3.02
  -3  11   4   49.06    5.37
  -3  11   4   51.34    3.74
  -3  11   3 1399.31   53.15
  -3  11   3 1351.66   55.17
  -3  11   3 1427.67   53.34
   3  11  -3 1315.15   53.05
   3  11  -2    8.70    1.85
  -3  11   2   11.00    3.23
  -3  11   2   11.43    2.27
  -3  11   2    8.29    2.00
  -3  11   2   10.26    5.48
  -3  11   1  149.08    6.63
   3  11  -1  150.99    7.44
  -3  11   1  128.39   10.05
  -3  11   1  145.93    8.03
   3  11  -1  124.56    6.54
   3  11  -1  139.09    6.43
  -3  11   0   69.90    3.78
   3  11   0   72.67    4.82
  -3  11   0   65.65    6.87
  -3  11   0   68.49    4.84
   3  11   0   57.25    3.80
   3  11   0   56.20    3.52
   3  11   0   69.03    3.58
   3  11   1   49.23    2.94
  -3  11  -1   49.23    3.10
   3  11   1   50.03    4.27
  -3  11  -1   50.63    5.96
  -3  11  -1   41.58    3.73
   3  11   1   42.91    3.01
   3  11   1   44.63    3.26
  -3  11  -1   46.62    3.32
   3  11   2    2.89    1.87
  -3  11  -2    4.95    2.04
   3  11   2    4.96    2.35
  -3  11  -2    5.25    2.37
  -3  11  -2    3.19    3.90
   3  11   2    4.22    3.11
  -3  11  -2    3.52    1.87
   3  11   2    4.63    1.67
  -3  11  -3 1331.66   59.26
  -3  11  -3 1481.83   57.25
   3  11   3 1402.54   58.19
  -3  11  -3 1424.78   57.17
   3  11   3 1401.50   56.94
   3  11   4   58.13    5.23
  -3  11  -4   70.03    4.16
  -3  11  -4   61.57    5.65
  -3  11  -4   64.61    3.98
   3  11   4   65.93    3.63
  -3  11  -5  242.17   10.89
   3  11   5  240.93   10.41
   3  11   5  240.22   11.20
  -3  11  -6   22.72    2.99
   3  11   6   18.88    4.09
  -3  11  -6   20.54    2.96
   3  11   6   17.51    3.54
   3  11   6   19.47    2.31
  -3  11  -7   48.07    4.00
  -3  11  -7   49.19    3.81
   3  11   7   40.03    4.40
   3  11   7   48.49    3.18
  -3  11  -8   16.71    3.06
   3  11   8    8.41    3.73
  -3  11  -8   15.98    3.22
   3  11   8   13.22    2.14
  -3  11  -9    9.75    3.15
   3  11   9    7.16    4.04
  -3  11  -9   15.00    3.33
   3  11   9   13.49    2.09
  -3  11 -10    3.41    3.06
  -3  11 -10    8.25    3.21
   3  11  10    9.02    1.91
   3  11  10    3.94    3.84
   3  11  11  147.80    7.93
  -3  11 -11  142.19    7.57
  -3  11 -11  133.30    7.38
   3  11  12   18.11    3.77
   3  11  13   83.28    5.42
   3  11  14   22.56    3.08
   3  11  15   59.11    4.17
   3  11  15   64.33    3.74
   3  11  16    1.99    2.05
   3  11  16    3.93    1.43
   3  11  17    5.97    1.50
  -3  12  19    5.36    1.15
  -3  12  18  136.77    6.71
   3  12 -18  177.25    7.05
   3  12 -17    6.42    2.55
   3  12 -16   22.60    3.25
   3  12 -15  173.25    8.65
  -3  12  14   73.60    4.61
   3  12 -14   99.56    5.74
   3  12 -13   17.73    2.84
  -3  12  13   13.90    2.86
   3  12 -13   19.56    3.99
   3  12 -12    8.27    2.75
  -3  12  12    5.44    4.88
   3  12 -12    6.69    3.71
  -3  12  12    5.72    3.18
  -3  12  11  377.81   15.71
   3  12 -11  328.38   15.52
   3  12 -11  349.91   15.13
   3  12 -11  332.27   15.69
  -3  12  11  392.46   15.98
  -3  12  10   22.92    3.92
   3  12 -10   20.85    3.92
  -3  12  10   20.86    6.91
   3  12 -10   23.06    3.23
  -3  12  10   21.90    6.10
  -3  12  10   16.38    4.05
   3  12 -10   18.65    3.81
  -3  12   9   24.91    4.00
   3  12  -9   19.02    3.74
  -3  12   9   19.04    7.01
   3  12  -9   24.38    3.29
  -3  12   9   17.52    6.15
   3  12  -9   19.28    3.72
  -3  12   9   19.55    3.86
  -3  12   8  259.40   11.07
   3  12  -8  186.90   10.67
  -3  12   8  178.68   14.55
  -3  12   8  263.05   14.99
   3  12  -8  226.13   10.54
  -3  12   8  275.55   11.23
   3  12  -8  220.56   10.91
  -3  12   7  124.72    6.44
   3  12  -7   88.78    6.00
  -3  12   7   82.93   10.12
  -3  12   7  110.73    9.24
   3  12  -7  104.70    5.84
   3  12  -7  102.30    6.06
  -3  12   7  120.39    6.42
  -3  12   6  130.91    6.68
  -3  12   6  149.30    6.83
   3  12  -6  112.83    6.56
  -3  12   6   98.92   10.79
  -3  12   6  129.16    9.37
   3  12  -6  113.58    6.37
   3  12  -6  124.17    6.49
   3  12  -6  113.24    5.64
  -3  12   5   88.04    4.94
   3  12  -5   66.37    4.65
  -3  12   5   78.53    7.01
   3  12  -5   68.06    4.73
  -3  12   5   54.54    8.82
   3  12  -5   68.15    4.81
   3  12  -5   75.61    4.01
  -3  12   5   90.26    4.93
   3  12  -4   13.69    1.98
  -3  12   4   15.21    4.13
   3  12  -4   14.24    2.76
  -3  12   4   17.67    2.76
   3  12  -4   13.26    2.71
   3  12  -4   13.53    2.58
  -3  12   4   18.44    2.84
  -3  12   3   15.49    2.75
   3  12  -3   13.26    2.37
   3  12  -3   10.02    2.68
  -3  12   3   13.68    3.87
   3  12  -3   15.32    2.64
   3  12  -3   13.69    1.98
  -3  12   3   15.88    2.50
  -3  12   2  102.36    5.19
   3  12  -2  109.65    5.87
  -3  12   2   86.34    8.85
  -3  12   2   84.12    6.64
  -3  12   2  103.72    5.48
   3  12  -2   90.68    4.93
  -3  12   1  326.55   14.83
  -3  12   1  281.38   16.72
   3  12  -1  337.15   14.09
   3  12  -1  286.24   12.86
   3  12  -1  290.28   13.11
  -3  12   1  334.81   13.27
  -3  12   0    3.44    2.01
   3  12   0    1.52    3.03
  -3  12   0    1.48    4.68
   3  12   0    1.67    2.02
  -3  12   0    2.90    2.57
   3  12   0    2.41    1.73
   3  12   0    4.96    1.88
   3  12   1   48.94    3.11
  -3  12  -1   44.55    3.27
   3  12   1   48.89    4.51
  -3  12  -1   45.16    6.20
  -3  12  -1   48.09    3.49
  -3  12  -1   44.95    3.85
  -3  12  -1   43.59    3.46
   3  12   1   42.63    3.06
   3  12   1   47.92    3.52
   3  12   2   27.59    2.42
  -3  12  -2   25.14    2.71
   3  12   2   26.75    4.03
  -3  12  -2   28.83    5.10
  -3  12  -2   24.99    3.10
  -3  12  -2   30.02    2.94
   3  12   2   27.10    2.97
   3  12   2   19.68    2.58
   3  12   3   82.64    4.54
  -3  12  -3   83.32    4.78
   3  12   3   90.16    6.18
  -3  12  -3   76.65    6.85
  -3  12  -3   96.40    5.37
  -3  12  -3   88.34    5.00
   3  12   3   78.95    5.08
  -3  12  -4   54.76    3.75
   3  12   4   46.45    5.17
  -3  12  -4   47.37    5.41
  -3  12  -4   50.53    3.86
   3  12   4   50.66    3.34
  -3  12  -4   45.00    4.16
  -3  12  -5   17.32    2.78
   3  12   5   24.51    2.53
  -3  12  -5   21.25    3.09
  -3  12  -6   51.79    4.05
   3  12   6   53.46    3.41
   3  12   6   45.16    4.58
  -3  12  -6   47.69    4.05
  -3  12  -7   22.92    3.37
   3  12   7   17.22    4.02
  -3  12  -7   26.79    3.24
   3  12   7   27.59    2.57
  -3  12  -8  323.84   15.37
   3  12   8  353.95   14.87
  -3  12  -8  370.43   15.57
   3  12   8  357.22   15.90
  -3  12  -9   68.66    5.03
   3  12   9   69.47    3.92
   3  12   9   66.77    5.62
  -3  12  -9   56.72    4.84
  -3  12 -10    4.92    3.36
   3  12  10   12.58    2.08
  -3  12 -10    9.39    3.33
   3  12  10    9.13    3.83
  -3  12 -11    0.15    3.39
  -3  12 -11    4.77    3.08
   3  12  11    0.34    3.72
   3  12  12   33.90    4.23
   3  12  13   81.25    5.23
   3  12  14   18.10    2.86
   3  12  15   20.27    2.22
   3  12  15    9.59    2.52
   3  12  16    3.27    1.79
   3  12  16    6.26    1.27
  -3  12 -17    2.05    1.31
   3  12  17    1.64    1.12
  -3  13  19   19.29    1.26
  -3  13  18    4.64    1.30
   3  13 -18    1.91    1.47
  -3  13  17    1.57    1.74
   3  13 -17   -1.15    2.07
  -3  13  16   24.53    2.68
   3  13 -16   18.92    2.89
   3  13 -15   16.58    3.18
   3  13 -14   18.30    3.69
  -3  13  13    3.54    2.36
   3  13 -13    0.71    3.59
  -3  13  12   10.24    3.06
   3  13 -12   16.29    2.94
  -3  13  11   36.95    4.21
   3  13 -11   46.39    3.78
  -3  13  11   26.88    7.03
   3  13 -11   37.12    4.46
   3  13 -11   35.63    4.24
   3  13 -10  243.14   12.17
  -3  13  10  277.62   15.83
   3  13 -10  248.81   11.59
  -3  13  10  203.89   15.49
   3  13 -10  238.73   12.08
  -3  13  10  280.58   12.28
  -3  13  10  284.56   12.41
   3  13  -9   23.44    3.72
   3  13  -9   24.18    3.32
  -3  13   9   31.66    6.69
  -3  13   9   30.81    7.68
   3  13  -9   23.57    3.94
  -3  13   9   29.32    4.40
  -3  13   9   27.72    4.09
   3  13  -8   53.88    4.56
  -3  13   8   63.66    7.82
   3  13  -8   48.01    4.13
  -3  13   8   47.68    8.64
   3  13  -8   36.56    4.15
  -3  13   8   53.50    4.50
  -3  13   8   56.55    4.92
   3  13  -7  115.16    6.18
  -3  13   7  118.30    9.37
   3  13  -7   92.91    5.90
  -3  13   7   71.79    9.65
   3  13  -7   83.34    6.12
  -3  13   7  124.67    6.67
  -3  13   7  118.11    6.40
  -3  13   6   13.92    3.51
   3  13  -6   14.59    3.19
  -3  13   6   13.06    7.11
   3  13  -6    7.51    3.05
  -3  13   6   16.39    5.19
   3  13  -6   18.37    3.05
  -3  13   6   13.74    3.33
  -3  13   5    7.65    2.86
   3  13  -5    5.04    1.80
  -3  13   5    8.48    4.50
   3  13  -5    4.37    2.96
  -3  13   5    7.26    6.81
   3  13  -5    4.11    2.64
   3  13  -5    2.85    2.76
  -3  13   5    4.69    2.87
  -3  13   4    4.54    2.80
  -3  13   4    3.09    2.57
  -3  13   4   -0.89    3.94
   3  13  -4    1.78    2.89
   3  13  -4    1.95    2.61
   3  13  -4    3.56    1.88
  -3  13   3   43.50    3.75
   3  13  -3   41.29    3.32
  -3  13   3   39.78    5.13
   3  13  -3   31.88    3.77
  -3  13   3   34.91    7.21
   3  13  -3   46.74    3.84
  -3  13   3   43.70    3.47
   3  13  -3   35.99    2.90
  -3  13   2    8.43    2.74
  -3  13   2    9.65    2.60
   3  13  -2    9.34    3.11
  -3  13   2    3.19    5.71
  -3  13   2    6.75    3.55
   3  13  -2    8.89    2.26
   3  13  -2    7.52    2.08
  -3  13   1  254.56   10.43
   3  13  -1  246.58   11.26
   3  13  -1  213.03    9.83
  -3  13   1  211.61   14.00
  -3  13   1  212.43   11.68
  -3  13   1  255.92   10.61
   3  13  -1  212.70   10.08
   3  13   0    8.94    2.38
  -3  13   0    8.76    2.55
  -3  13   0   11.15    3.01
  -3  13   0   10.80    5.40
   3  13   0    7.57    3.47
   3  13   0   10.33    1.98
  -3  13   0    8.94    2.35
  -3  13  -1   98.92    5.05
   3  13   1   88.04    6.11
  -3  13  -1   84.98    7.99
  -3  13  -1   95.13    5.35
   3  13   1   84.79    5.04
   3  13   1   80.78    4.68
   3  13   1   89.65    4.78
   3  13   2   39.76    2.98
  -3  13  -2   35.09    3.29
   3  13   2   40.14    4.67
  -3  13  -2   29.99    5.39
  -3  13  -2   34.28    3.51
  -3  13  -2   34.04    3.30
   3  13   2   30.53    2.95
   3  13   2   30.74    3.44
   3  13   3  121.24    5.88
  -3  13  -3  124.42    6.25
   3  13   3  121.34    7.58
  -3  13  -3   96.47    8.18
  -3  13  -3  123.26    6.67
   3  13   3  111.50    6.29
   3  13   3  109.33    6.05
  -3  13  -3  127.12    6.36
  -3  13  -4  120.80    6.15
  -3  13  -4  109.17    6.00
  -3  13  -4  103.22    6.38
   3  13   4  115.99    6.43
   3  13   4  118.31    5.69
   3  13   4  114.09    7.60
   3  13   5  232.22    9.91
  -3  13  -5  204.34   10.75
  -3  13  -5  220.23   10.45
  -3  13  -6  133.55    7.29
   3  13   6  144.94    6.80
   3  13   7    2.52    3.65
  -3  13  -7    6.16    2.95
  -3  13  -7    5.72    2.97
   3  13   7    5.23    2.34
   3  13   8    0.44    3.77
   3  13   8    4.01    2.20
  -3  13  -8    1.33    3.04
  -3  13  -8    3.47    3.19
   3  13   9   60.32    5.37
   3  13   9   66.58    3.83
  -3  13  -9   59.86    4.82
  -3  13  -9   61.82    4.81
   3  13  10   32.80    2.61
   3  13  10   23.77    4.41
  -3  13 -10   23.51    3.60
  -3  13 -10   27.11    3.89
   3  13  11    8.89    3.63
  -3  13 -11   12.73    3.10
  -3  13 -11    8.67    3.42
   3  13  12   37.78    4.05
   3  13  13  109.28    5.95
   3  13  14  123.11    5.64
   3  13  14   96.65    5.77
  -3  13 -15   36.40    3.31
   3  13  15   43.77    3.19
  -3  13 -16   62.27    3.57
   3  13  16   67.59    3.17
  -3  14  18    1.95    0.95
   3  14 -17    2.00    1.71
  -3  14  17    2.52    1.43
   3  14 -16    4.98    2.24
  -3  14  16    6.45    1.89
   3  14 -15  351.71   14.16
  -3  14  15  305.15   13.87
   3  14 -14   11.94    3.20
   3  14 -13    7.58    3.43
   3  14 -12   95.11    6.13
  -3  14  12   96.04    5.40
   3  14 -11  224.41   10.17
  -3  14  11  214.92   10.39
   3  14 -11  217.65   10.77
   3  14 -11  219.67   10.75
   3  14 -10   73.16    5.64
  -3  14  10   64.10    8.97
  -3  14  10   87.01    8.81
   3  14 -10   78.59    5.09
   3  14 -10   78.65    5.47
  -3  14  10   88.33    5.58
  -3  14   9  276.37   12.31
   3  14  -9  227.06   11.86
  -3  14   9  199.76   15.67
  -3  14   9  290.38   16.25
   3  14  -9  249.07   11.58
  -3  14   9  277.78   12.15
   3  14  -9  247.63   11.98
  -3  14   8   10.74    3.99
   3  14  -8    7.08    3.49
  -3  14   8    6.48    6.70
   3  14  -8    6.18    3.20
  -3  14   8   14.84    5.96
  -3  14   8    8.14    3.45
   3  14  -8   11.13    3.45
  -3  14   7    3.16    3.80
   3  14  -7    0.52    3.15
  -3  14   7    4.20    6.89
   3  14  -7    0.54    3.06
  -3  14   7   -0.50    5.15
  -3  14   7    1.39    3.11
   3  14  -7    6.56    2.87
  -3  14   6   12.64    3.46
   3  14  -6    9.23    3.20
  -3  14   6   11.26    6.91
  -3  14   6   12.78    5.19
   3  14  -6    7.37    3.33
   3  14  -6   19.51    3.23
  -3  14   6   13.20    3.29
  -3  14   5  674.02   25.56
  -3  14   5  632.30   28.43
   3  14  -5  530.84   25.36
  -3  14   5  694.69   25.50
  -3  14   5  469.43   29.67
   3  14  -5  571.82   24.64
   3  14  -5  619.95   25.38
  -3  14   4   42.79    3.89
   3  14  -4   34.81    3.63
  -3  14   4   38.89    5.54
   3  14  -4   29.10    3.85
  -3  14   4   39.96    3.71
   3  14  -4   32.54    2.76
  -3  14   3   14.00    3.07
   3  14  -3   10.48    2.27
  -3  14   3    9.44    4.08
  -3  14   3    7.92    6.44
   3  14  -3   12.35    2.92
  -3  14   3   13.58    3.06
   3  14  -3   11.70    2.85
   3  14  -2   31.74    3.12
  -3  14   2   33.27    3.45
   3  14  -2   32.08    3.77
  -3  14   2   29.78    6.93
  -3  14   2   30.51    4.52
   3  14  -2   28.21    2.81
  -3  14   2   34.20    3.51
  -3  14   1  107.60    5.53
   3  14  -1   99.99    6.30
  -3  14   1   83.79    8.83
  -3  14   1   89.52    6.65
  -3  14   1  103.71    5.73
   3  14  -1   90.25    5.14
  -3  14   1  102.45    5.67
  -3  14   0    3.60    2.63
   3  14   0    1.32    2.37
  -3  14   0    2.00    2.69
  -3  14   0    3.00    2.63
  -3  14   0    9.49    5.29
   3  14   0    0.65    3.61
   3  14   0    1.78    1.81
  -3  14   0    3.06    2.55
   3  14   1   83.53    5.31
   3  14   1   85.87    4.89
  -3  14  -1  107.55    5.77
  -3  14  -1   88.65    8.12
   3  14   1  102.64    6.61
   3  14   1   91.29    5.08
  -3  14  -1  105.30    5.50
  -3  14  -2    8.62    2.82
   3  14   2    9.84    4.04
  -3  14  -2    8.45    4.92
   3  14   2   12.42    2.97
  -3  14  -2   12.66    3.31
   3  14   2   13.55    2.47
   3  14   2    8.10    2.34
   3  14   3    1.81    2.46
  -3  14  -3    4.78    2.86
   3  14   3    4.34    2.96
  -3  14  -3    4.10    3.24
  -3  14  -3    5.94    4.39
   3  14   3    3.78    4.09
   3  14   3    8.20    2.42
  -3  14  -3    2.68    2.78
  -3  14  -4   38.78    3.72
  -3  14  -4   38.13    4.16
   3  14   4   36.59    5.16
   3  14   4   32.88    3.99
   3  14   4   30.91    3.47
   3  14   4   39.13    3.17
  -3  14  -4   38.24    3.79
   3  14   5  210.39   10.74
  -3  14  -5  221.79   11.00
  -3  14  -5  233.40   10.66
   3  14   5  231.49   10.10
  -3  14  -6   -0.08    3.86
  -3  14  -6    2.63    3.08
   3  14   6    1.97    2.46
  -3  14  -7    2.05    4.05
  -3  14  -7   10.44    3.39
   3  14   7    6.63    2.49
   3  14   8   10.96    2.40
   3  14   8    8.10    4.00
  -3  14  -8   12.69    4.37
  -3  14  -8   16.50    3.63
   3  14   9   32.69    2.87
   3  14   9   29.17    4.39
  -3  14  -9   21.98    4.82
  -3  14  -9   30.11    3.95
   3  14  10    2.57    3.71
  -3  14 -10   -1.34    3.52
   3  14  10    8.69    2.01
  -3  14 -11   50.07    4.36
   3  14  11   54.33    4.57
   3  14  12   38.39    3.81
  -3  14 -12   25.13    4.00
   3  14  13   98.59    4.86
  -3  14 -13   64.87    5.01
   3  14  14    3.60    2.03
  -3  14 -14    5.90    2.47
  -3  14 -15   12.89    2.06
   3  14  15   15.89    1.96
   3  14  15   16.12    1.72
   3  14  16    1.99    1.08
  -3  15  17    6.65    1.14
  -3  15  16   54.89    3.05
  -3  15  15   15.20    2.27
   3  15 -15   14.11    2.50
  -3  15  14    1.59    2.36
   3  15 -14    0.63    2.65
   3  15 -13   61.53    4.52
   3  15 -12   62.54    4.78
  -3  15  11   58.31    4.14
   3  15 -11   55.54    4.62
   3  15 -11   55.66    4.11
   3  15 -10    3.46    2.92
  -3  15  10    3.61    2.96
   3  15 -10    2.99    3.17
   3  15 -10    2.66    3.35
   3  15  -9    7.37    3.03
  -3  15   9    6.67    5.77
  -3  15   9    9.90    3.49
  -3  15   9    2.89    6.48
   3  15  -9    5.13    3.51
   3  15  -9    1.24    3.22
   3  15  -8   33.59    4.22
   3  15  -8   26.43    3.75
  -3  15   8   23.64    7.27
   3  15  -8   25.80    3.97
  -3  15   8   35.56    3.99
  -3  15   7   19.98    6.00
   3  15  -7   13.40    3.42
  -3  15   7   17.33    3.63
  -3  15   7   22.84    7.51
  -3  15   7   20.23    4.06
   3  15  -7   21.43    3.55
   3  15  -6   54.62    4.50
   3  15  -6   46.13    4.58
  -3  15   6   53.57    6.99
  -3  15   6   42.30    8.61
  -3  15   6   55.66    4.60
  -3  15   6   59.03    4.90
   3  15  -5  101.04    6.33
  -3  15   5  110.79    9.00
   3  15  -5   99.12    6.53
  -3  15   5   87.11   10.89
  -3  15   5  130.38    6.68
  -3  15   5  121.86    6.56
  -3  15   4    4.97    3.00
   3  15  -4    3.52    1.96
  -3  15   4    4.35    4.12
   3  15  -4    5.69    2.62
  -3  15   4    2.59    3.20
   3  15  -4    0.63    3.25
   3  15  -3   46.47    3.97
  -3  15   3   53.56    4.20
   3  15  -3   53.44    4.34
  -3  15   3   46.73    7.70
  -3  15   3   47.94    5.65
  -3  15   3   54.51    4.35
   3  15  -3   48.50    3.39
   3  15  -2  114.94    6.12
  -3  15   2  127.56    6.43
   3  15  -2  116.47    6.81
  -3  15   2  106.24   10.21
  -3  15   2  105.35    7.89
   3  15  -2  101.71    5.65
  -3  15   2  118.22    6.33
  -3  15   1    7.59    3.01
   3  15  -1    6.81    2.46
  -3  15   1    7.78    3.03
  -3  15   1    6.05    3.30
  -3  15   1   13.56    6.12
   3  15  -1    7.72    3.52
   3  15  -1    6.91    2.71
  -3  15   1   12.87    3.16
   3  15   0    9.29    2.63
  -3  15   0   10.78    3.23
  -3  15   0   10.33    5.86
   3  15   0    8.70    4.04
  -3  15   0    9.95    3.06
  -3  15   0   10.25    3.04
  -3  15  -1    7.08    3.20
   3  15   1    6.16    2.64
  -3  15  -1    4.41    3.10
  -3  15  -1   10.01    5.37
   3  15   1    3.81    3.93
   3  15   1    7.06    2.06
  -3  15  -1    5.75    2.92
  -3  15  -2    8.91    3.11
   3  15   2   12.89    4.28
  -3  15  -2   10.13    4.94
  -3  15  -2    5.58    3.27
   3  15   2    9.61    2.36
   3  15   2   14.65    2.63
   3  15   2   10.57    3.05
  -3  15  -3  280.27   12.81
   3  15   3  273.13   12.46
   3  15   3  251.55   12.05
   3  15   3  296.54   13.87
   3  15   3  284.47   12.13
  -3  15  -3  293.69   12.56
   3  15   4   11.60    2.80
  -3  15  -4   17.44    3.88
   3  15   4   15.88    3.45
  -3  15  -4   12.99    3.46
   3  15   4   20.28    2.85
   3  15   4   13.89    4.77
  -3  15  -5  181.50    9.97
   3  15   5  189.18   10.73
  -3  15  -5  209.17    9.71
   3  15   5  219.24    9.11
   3  15   5  171.37    9.16
   3  15   5  197.39    9.66
  -3  15  -6   23.89    4.43
   3  15   6   28.02    4.20
  -3  15  -6   34.78    4.00
   3  15   6   34.07    3.22
   3  15   6   20.61    3.38
  -3  15  -7    9.27    3.30
   3  15   7    1.76    3.06
   3  15   7    5.98    2.59
  -3  15  -7    4.49    4.08
  -3  15  -8   46.12    4.52
   3  15   8   33.91    3.99
   3  15   8   51.96    3.41
  -3  15  -8   34.61    4.89
  -3  15  -9   40.43    4.54
   3  15   9   39.25    4.11
   3  15   9   44.92    4.77
  -3  15  -9   32.48    4.93
  -3  15 -10   71.68    5.15
   3  15  10   70.85    3.76
  -3  15 -10   52.12    5.50
   3  15  10   63.68    4.97
   3  15  10   57.04    4.68
  -3  15 -11   33.06    4.30
   3  15  11   34.32    3.74
   3  15  11   43.72    3.96
   3  15  12    7.07    2.73
  -3  15 -12    2.69    2.99
   3  15  12    2.96    2.63
   3  15  13   27.29    2.81
   3  15  13   33.07    2.76
  -3  15 -14   20.32    2.42
   3  15  14   33.32    2.29
  -3  15 -15   98.13    5.41
   3  15  15  145.78    5.36
  -3  16  17   36.73    1.82
  -3  16  16    2.70    1.17
  -3  16  15   13.61    1.79
   3  16 -14   10.98    2.33
  -3  16  14    9.07    2.08
   3  16 -13   12.40    2.79
  -3  16  13   14.56    2.67
   3  16 -12    0.77    2.92
  -3  16  12    5.88    3.25
   3  16 -11  114.81    6.42
   3  16 -10    6.46    2.80
   3  16 -10   -0.71    3.39
  -3  16  10    7.98    2.64
   3  16 -10    1.57    3.15
  -3  16   9   21.41    3.30
   3  16  -9   17.50    3.82
   3  16  -9   19.05    3.28
  -3  16   8    6.31    3.11
   3  16  -8    4.71    3.43
   3  16  -8    7.20    3.22
   3  16  -7  197.64   10.20
  -3  16   7  215.37   13.58
   3  16  -7  228.88   10.56
  -3  16   7  238.48   10.53
  -3  16   6   75.56    5.24
  -3  16   6   73.52    7.46
   3  16  -6   55.38    4.82
   3  16  -6   73.12    5.02
  -3  16   6   66.39    5.00
  -3  16   5   41.45    4.44
  -3  16   5   31.60    7.83
  -3  16   5   31.54    5.90
   3  16  -5   32.35    4.19
  -3  16   5   46.98    4.14
  -3  16   4   41.13    4.30
   3  16  -4   38.74    3.58
  -3  16   4   35.94    5.59
  -3  16   4   40.34    3.95
   3  16  -4   30.58    4.09
   3  16  -3  125.05    6.68
  -3  16   3  140.36    6.96
   3  16  -3  127.66    6.87
  -3  16   3   93.45   10.64
  -3  16   3  120.09    8.60
  -3  16   3  128.38    6.81
   3  16  -3  107.94    5.82
   3  16  -2   71.84    4.64
  -3  16   2   72.16    4.96
   3  16  -2   70.24    5.25
  -3  16   2   53.67    8.13
  -3  16   2   56.81    6.19
  -3  16   2   68.58    4.85
   3  16  -2   61.30    3.98
   3  16  -1  126.20    6.79
  -3  16   1  147.43    7.15
   3  16  -1  135.24    7.65
  -3  16   1  101.22   10.05
   3  16  -1  116.46    6.32
  -3  16   1  140.85    7.05
   3  16   0    2.23    2.47
  -3  16   0    1.18    3.07
  -3  16   0   11.52    5.82
   3  16   0   -3.63    3.76
  -3  16   0    3.13    3.21
  -3  16   0    3.49    3.24
   3  16   1   50.81    3.94
  -3  16  -1   59.30    4.76
   3  16   1   59.01    5.58
  -3  16  -1   59.24    4.63
  -3  16  -1   63.19    4.53
   3  16   2   12.02    3.04
  -3  16  -2   10.99    3.57
   3  16   2   10.26    2.28
   3  16   2    5.25    4.39
   3  16   2   15.52    2.80
  -3  16  -2   10.17    3.25
  -3  16  -3  483.12   21.01
   3  16   3  456.86   20.26
   3  16   3  471.75   20.61
   3  16   3  500.62   21.87
   3  16   3  506.79   20.48
  -3  16  -3  523.21   20.87
  -3  16  -4    1.88    3.67
   3  16   4    3.20    3.09
   3  16   4    3.15    2.50
   3  16   4    9.73    2.58
   3  16   4    2.00    4.34
  -3  16  -5   43.39    4.74
   3  16   5   48.19    5.54
   3  16   5   46.61    3.83
   3  16   5   48.21    4.53
   3  16   5   55.83    3.87
  -3  16  -5   55.66    4.52
  -3  16  -6   18.17    4.17
  -3  16  -6   22.19    3.72
   3  16   6   13.05    3.10
   3  16   6   23.12    2.82
   3  16   6   19.64    3.86
   3  16   7   66.57    4.78
   3  16   7   68.28    5.37
   3  16   7   85.45    4.56
  -3  16  -7   77.06    5.37
  -3  16  -7   66.71    5.73
   3  16   8   58.90    4.63
  -3  16  -8   71.65    5.33
  -3  16  -8   56.26    5.50
   3  16   9    3.41    2.96
   3  16   9    9.38    2.09
  -3  16  -9    1.71    3.34
  -3  16  -9    1.76    3.78
   3  16  10   24.71    3.59
   3  16  10   17.14    3.10
   3  16  10   27.22    2.26
  -3  16 -10   16.08    3.46
  -3  16 -10   14.94    3.93
   3  16  11   21.52    3.10
  -3  16 -11   15.58    3.38
   3  16  11   16.68    2.82
   3  16  12    3.47    2.30
  -3  16 -12    3.00    2.56
   3  16  12    1.36    2.16
   3  16  13  166.89    6.63
   3  16  13  153.28    6.58
   3  16  14    1.68    1.25
   3  16  14    1.61    1.30
  -3  16 -14   -0.61    1.41
  -3  17  16   56.57    2.61
  -3  17  15    2.73    1.24
  -3  17  14    7.00    1.79
  -3  17  13  232.58   10.16
  -3  17  12    9.41    2.61
  -3  17  11    1.99    3.04
   3  17 -10   34.08    3.64
   3  17  -9   72.85    5.11
   3  17  -9   70.11    4.64
   3  17  -8   43.70    4.41
  -3  17   8   48.22    3.95
   3  17  -8   36.79    3.87
  -3  17   7  286.09   12.90
   3  17  -7  279.93   13.05
  -3  17   6  120.25    6.74
   3  17  -6  120.88    6.85
  -3  17   5   65.46    5.06
   3  17  -5   67.14    4.67
  -3  17   5   57.41    4.68
  -3  17   4   78.97    5.22
   3  17  -4   72.57    4.60
  -3  17   4   74.11    5.12
   3  17  -4   62.42    5.02
   3  17  -3  218.55   10.33
  -3  17   3  244.32   10.48
   3  17  -3  229.71   10.25
  -3  17   3  152.84   13.40
  -3  17   3  180.69   11.89
  -3  17   3  230.09   10.41
   3  17  -3  201.30    9.33
  -3  17   2   54.72    4.50
   3  17  -2   50.50    4.48
  -3  17   2   47.68    4.39
   3  17  -2   44.79    4.28
   3  17  -2   48.75    3.31
   3  17  -1    5.46    2.43
  -3  17   1    9.76    5.69
   3  17  -1    9.80    3.83
   3  17  -1    9.81    3.27
  -3  17   1    8.86    3.60
  -3  17   1    8.54    3.17
  -3  17   0  217.43    9.76
   3  17   0  210.28   10.34
   3  17   0  200.75    9.29
   3  17   0  175.08    8.95
  -3  17   0  200.82    9.59
   3  17   1   15.05    2.74
   3  17   1   12.07    4.32
  -3  17  -1    9.97    3.61
  -3  17  -1   16.41    3.75
  -3  17  -1   12.64    3.58
   3  17   2    9.17    2.87
  -3  17  -2    7.32    3.61
   3  17   2    3.23    4.19
  -3  17  -2    3.65    3.42
  -3  17  -2    3.83    3.45
   3  17   3  305.70   13.10
   3  17   3  323.12   14.52
   3  17   3  288.39   12.77
   3  17   3  294.72   13.21
  -3  17  -3  301.33   13.79
  -3  17  -4    5.92    3.59
   3  17   4    3.47    3.05
   3  17   4    5.67    2.61
   3  17   4    4.02    2.27
   3  17   4    6.19    4.38
   3  17   5  139.47    6.63
   3  17   5  142.88    7.95
   3  17   5  121.27    6.35
   3  17   5  123.18    6.86
  -3  17  -5  117.85    7.31
   3  17   6  155.29    6.87
  -3  17  -6  146.99    7.64
   3  17   6  123.91    6.72
   3  17   6  137.11    7.33
  -3  17  -6  120.21    7.63
   3  17   7   75.35    4.37
  -3  17  -7   78.11    5.35
   3  17   7   79.35    5.14
   3  17   7   63.71    4.38
  -3  17  -7   57.79    5.31
   3  17   8   51.56    3.31
  -3  17  -8   41.65    4.41
   3  17   8   45.96    3.65
   3  17   8   49.58    4.14
   3  17   9    6.17    1.91
   3  17   9   -2.27    2.49
  -3  17  -9   -1.12    3.20
  -3  17  -9   -1.56    3.40
   3  17  10  314.28   11.96
  -3  17 -10  223.33   12.18
   3  17  11    6.92    2.10
   3  17  11    7.79    2.32
  -3  17 -11    2.19    2.52
  -3  17 -12   25.58    2.75
   3  17  12   37.00    2.58
   3  17  13   17.26    1.55
   3  17  13   21.63    1.73
  -3  18  15   75.52    3.35
  -3  18  14   48.68    2.60
  -3  18  13   32.61    2.44
  -3  18  12  111.94    5.56
  -3  18  11   15.97    2.95
  -3  18  10   60.13    4.37
   3  18  -9   10.57    2.98
  -3  18   9   24.26    2.89
   3  18  -8   85.57    5.46
   3  18  -7   16.76    3.35
  -3  18   7   19.29    3.09
   3  18  -6    2.25    3.06
  -3  18   6    5.45    2.89
   3  18  -5  267.98   12.32
  -3  18   5  269.11   12.28
  -3  18   4    4.17    3.18
   3  18  -4   -6.21    3.64
   3  18  -3    4.75    2.81
   3  18  -3   -2.50    3.32
  -3  18   3    3.24    3.55
  -3  18   3    4.94    3.20
  -3  18   2   39.46    4.16
   3  18  -2   38.33    3.93
   3  18  -2   30.40    3.94
   3  18  -2   30.29    2.68
  -3  18   2   36.23    4.08
  -3  18   1   76.08    5.13
   3  18  -1   70.04    5.29
   3  18  -1   63.97    4.78
   3  18  -1   60.55    3.91
  -3  18   1   73.35    5.09
  -3  18   0   22.83    3.82
   3  18   0   25.05    4.23
   3  18   0   20.22    3.55
   3  18   0   22.52    2.77
  -3  18   0   25.00    3.65
  -3  18  -1   67.71    4.89
   3  18   1   66.29    5.46
  -3  18  -1   58.03    4.65
  -3  18  -2  208.33    9.68
  -3  18  -2  184.70    9.67
   3  18   2  218.52   10.28
   3  18   2  183.14    9.05
  -3  18  -2  206.81    9.79
  -3  18  -3   41.48    4.49
   3  18   3   51.70    4.99
   3  18   3   44.94    3.77
   3  18   3   43.26    3.70
  -3  18  -3   46.43    4.39
   3  18   4   27.90    3.30
   3  18   4   28.33    4.36
  -3  18  -4   20.61    3.95
   3  18   4   27.92    3.28
  -3  18  -5   88.56    6.19
   3  18   5   93.44    5.62
   3  18   6   31.63    3.04
   3  18   6   28.91    3.35
  -3  18  -6   21.33    3.94
   3  18   7   60.94    3.73
  -3  18  -7   59.05    4.73
   3  18   7   55.09    3.63
   3  18   7   68.84    4.35
  -3  18  -8    3.40    3.13
   3  18   8    9.44    2.83
   3  18   8    7.04    2.07
   3  18   8    4.49    2.11
  -3  18  -8    2.79    3.11
  -3  18  -9    4.68    2.97
   3  18   9   13.31    2.62
   3  18   9   11.05    1.87
   3  18   9    8.57    2.06
  -3  18  -9    5.48    2.92
  -3  18 -10    9.58    2.64
   3  18  10   13.37    1.97
   3  18  11   18.57    1.82
  -3  18 -11    9.86    2.19
   3  18  12  115.91    4.97
   3  18  12  145.60    5.22
  -3  19  14    2.85    0.77
  -3  19  13    3.50    1.13
  -3  19  12   12.55    1.76
  -3  19  11   43.91    3.06
  -3  19  10   14.18    2.62
  -3  19   9  330.83   14.45
   3  19  -9  319.69   14.70
  -3  19   8  200.17    9.00
   3  19  -8  182.41    8.91
  -3  19   8  176.18    8.75
   3  19  -7   71.75    4.90
   3  19  -6    0.54    2.89
  -3  19   6    5.07    2.01
  -3  19   6    4.54    2.62
  -3  19   5   42.42    3.84
  -3  19   5   37.63    2.85
  -3  19   4  149.94    7.69
   3  19  -4  154.94    7.81
  -3  19   3  184.12    8.94
   3  19  -3  180.17    8.93
   3  19  -2  355.79   15.26
   3  19  -2  331.21   15.29
  -3  19   2  359.23   15.43
  -3  19   2  347.53   15.35
   3  19  -1  504.17   21.65
   3  19  -1  476.21   21.43
  -3  19   1  549.87   21.64
  -3  19   1  504.49   21.62
   3  19   0  181.69    9.03
   3  19   0  172.60    8.62
  -3  19   0  187.24    8.93
  -3  19   0  173.10    8.87
  -3  19  -1  253.50   10.90
   3  19   1  244.02   11.20
  -3  19  -1  245.90   10.97
   3  19   1  237.98   10.70
   3  19   2   35.29    4.21
  -3  19  -2   37.52    3.85
   3  19   2   25.49    2.85
   3  19   3   86.16    5.70
   3  19   3   71.83    4.58
  -3  19  -3   91.03    5.36
   3  19   4    2.73    2.79
   3  19   4    1.84    2.35
  -3  19  -4    4.23    3.25
  -3  19  -4    1.35    3.00
   3  19   5    5.00    2.55
   3  19   5    5.39    2.40
  -3  19  -5    3.42    3.08
   3  19   6    3.63    2.30
   3  19   6    4.76    2.42
  -3  19  -6    0.90    2.96
   3  19   7   27.05    2.77
   3  19   7   23.18    2.47
   3  19   8  201.90    8.21
   3  19   8  204.02    8.39
  -3  19  -8  191.27    8.83
   3  19   9  170.98    7.05
   3  19   9  168.58    6.85
   3  19  10  159.21    5.88
  -3  19 -10   96.30    5.78
  -3  20  12    3.64    1.05
  -3  20  12    2.86    0.91
  -3  20  11   13.84    1.64
  -3  20  11   10.06    1.33
  -3  20  10    3.99    1.89
  -3  20  10    4.94    1.47
  -3  20   9    8.51    2.33
  -3  20   9    6.32    1.57
  -3  20   9    8.72    1.63
  -3  20   8   23.61    2.89
  -3  20   8   17.99    2.00
  -3  20   8   18.02    2.45
   3  20  -8   16.98    2.56
  -3  20   7   52.92    3.87
   3  20  -7   42.88    3.52
  -3  20   7   48.79    3.61
   3  20  -6    6.58    2.70
  -3  20   6    8.44    1.72
   3  20  -5  470.27   19.98
   3  20  -4   24.96    3.26
  -3  20   4   17.22    2.96
   3  20  -3    9.61    2.79
  -3  20   3    2.19    2.65
   3  20  -2   82.19    5.41
  -3  20   2   93.55    5.35
   3  20  -1   14.81    2.86
  -3  20   1   17.04    3.05
  -3  20   0    3.56    3.15
   3  20   0   12.83    2.89
   3  20   0    2.66    2.97
  -3  20   0   11.97    2.99
   3  20   1   14.02    3.10
  -3  20  -1   10.60    3.06
   3  20   1    6.20    3.05
  -3  20  -2   21.06    3.24
  -3  20  -3   98.58    5.67
   3  20   3   94.14    4.81
  -3  20  -4   28.73    3.46
   3  20   4   25.65    3.04
   3  20   4   25.54    2.57
  -3  20  -5  230.59   10.41
   3  20   5  228.99   10.02
   3  20   5  217.55    9.76
   3  20   6   -0.77    2.04
   3  20   6   -1.81    2.04
   3  20   7   90.93    4.63
   3  20   7   91.17    4.60
   3  20   8  176.84    7.62
   3  20   8  170.64    7.56
   3  20   9  110.22    5.03
   3  20  10   31.37    1.87
  -3  21  10   40.20    2.36
  -3  21   9   29.70    2.22
  -3  21   9   23.72    1.59
  -3  21   8    1.27    1.38
  -3  21   8    2.21    1.93
  -3  21   8    0.63    1.04
  -3  21   7   27.96    2.58
   3  21  -7   28.09    2.58
  -3  21   6    4.04    2.35
   3  21  -6   -0.44    2.22
  -3  21   6   -0.27    2.36
   3  21  -5    3.42    2.37
  -3  21   5    7.51    2.54
   3  21  -4   28.74    3.06
   3  21  -3   34.46    3.17
   3  21  -2   14.38    2.68
  -3  21   2   10.07    2.49
   3  21  -1   68.45    4.39
  -3  21   1   71.53    4.33
   3  21   0   -4.93    2.86
  -3  21   0    4.05    2.47
   3  21   1    0.10    2.66
  -3  21  -1    8.06    2.57
   3  21   2    1.14    2.51
  -3  21  -2    5.86    2.57
  -3  21  -3    1.14    2.49
  -3  21  -4  115.56    6.05
   3  21   5   12.24    2.19
  -3  21  -5   16.97    2.61
   3  21   6   -2.54    1.76
  -3  21  -6    0.73    2.06
   3  21   7   61.16    2.96
   3  21   7   51.26    3.02
   3  21   8   15.96    1.33
   3  21   8   10.62    1.29
  -3  22   8    5.09    1.29
  -3  22   7    5.24    1.59
  -3  22   7    5.55    1.27
  -3  22   6   92.18    4.33
  -3  22   6   85.05    4.26
   3  22  -5   18.81    2.25
  -3  22   5   22.62    2.50
  -3  22   4   46.45    3.15
   3  22  -4   37.17    3.01
   3  22  -3    2.90    2.05
   3  22  -2   26.10    2.65
   3  22  -1   84.63    4.59
   3  22   0  222.88    9.85
   3  22   1  189.34    8.40
  -3  22  -1  184.34    8.49
   3  22   2   38.65    3.07
  -3  22  -2   52.47    3.30
  -3  22  -3    6.10    2.01
  -3  22  -4    2.64    1.76
   3  22   5   29.04    2.20
   3  22   6   70.91    3.42
  -3  23   5    9.46    1.36
  -3  23   4   84.19    3.85
   3  23  -4   63.90    3.57
  -3  23   3   33.44    2.53
   3  23  -3   30.04    2.23
   3  23  -2    3.98    1.63
   3  23  -1    9.49    1.71
   3  23   0   53.92    3.11
   3  23   1   41.96    2.65
   3  23   2    5.42    1.42
   4   0 -22    1.62    0.86
   4   0 -21   -2.16    1.35
   4   0 -20   35.27    2.71
   4   0 -19    4.71    2.42
   4   0 -18   73.67    4.68
   4   0 -17    1.61    2.81
   4   0 -16   97.45    5.63
   4   0 -16   98.91    8.66
   4   0 -15   -1.35    2.98
  -4   0  15   -2.94    6.18
   4   0 -15    0.23    5.01
   4   0 -14  120.27    6.45
   4   0 -14  119.24    9.96
   4   0 -13   -0.47    4.99
   4   0 -13    1.55    2.85
   4   0 -12   67.84    7.54
   4   0 -12   63.81    4.38
   4   0 -11    2.36    4.80
   4   0 -11    0.69    2.42
   4   0 -10    5.39    4.33
   4   0 -10    2.98    2.27
   4   0  -9    0.56    3.97
   4   0  -9    0.87    2.00
   4   0  -8 1352.53   59.45
   4   0  -8 1354.64   61.93
   4   0  -7    0.48    3.21
   4   0  -7    3.70    3.44
   4   0  -6  288.58   14.54
   4   0  -6  306.92   14.92
   4   0  -5   -0.58    3.30
   4   0  -5   -0.65    2.70
   4   0  -4 1749.00   73.45
   4   0  -4 1830.98   73.82
   4   0  -3    0.14    2.96
   4   0  -3   -0.88    2.63
   4   0  -2   20.33    4.04
   4   0  -2   17.22    3.45
   4   0  -1    1.41    2.59
   4   0   0  303.22   14.66
   4   0   1    1.12    2.85
   4   0   2  486.00   22.44
   4   0   3   -0.97    3.22
   4   0   4  135.89    9.07
   4   0   5    1.15    3.79
   4   0   5    1.32    1.31
   4   0   6  358.19   14.37
   4   0   6  330.67   14.59
   4   0   6  331.30   17.82
   4   0   7   -0.05    1.97
   4   0   7    0.47    4.72
   4   0   8  159.61    7.59
  -4   0  -8  165.27   12.30
   4   0   8  160.30   11.91
  -4   0  -9    0.34    5.72
   4   0   9    1.15    5.35
  -4   0 -10  515.30   27.85
   4   0  10  533.68   27.25
  -4   0 -11   -2.31    5.64
   4   0  11    2.28    5.75
  -4   0 -12   52.32    8.68
   4   0  12   43.45    8.04
  -4   0 -13    1.69    4.22
  -4   0 -14   13.09    4.34
  -4   0 -15   -0.08    3.68
  -4   0 -16   46.43    4.06
  -4   0 -17    1.11    2.30
  -4   0 -18    6.27    1.82
   4   0  18    7.73    1.89
  -4   0 -19   -0.93    0.92
   4   0  19   -0.32    1.03
  -4   1  22    7.28    0.87
   4  -1 -22   10.09    1.02
   4  -1 -21   40.73    2.40
   4  -1 -20   12.36    2.14
   4  -1 -19   38.11    3.27
   4  -1 -18   55.01    3.89
   4  -1 -17   22.80    3.36
   4  -1 -16  135.24    6.71
   4  -1 -16  135.96    9.95
   4  -1 -15  164.80    7.91
   4  -1 -15  164.81   11.28
   4  -1 -14   63.45    7.56
   4  -1 -14   61.51    4.37
   4  -1 -13   38.07    6.45
   4  -1 -13   40.09    3.74
   4  -1 -12    4.51    5.15
   4  -1 -12    4.80    2.81
   4  -1 -11   29.83    5.69
   4  -1 -11   28.89    3.07
   4  -1 -10   86.44    7.75
   4  -1 -10   85.99    4.89
   4  -1  -9   35.37    5.15
   4  -1  -9   30.43    2.94
   4  -1  -8 1001.54   48.62
   4  -1  -8 1064.96   46.24
   4  -1  -7   12.47    3.92
   4  -1  -7    7.26    3.96
   4  -1  -6   31.29    4.44
   4  -1  -6   35.44    4.53
   4  -1  -5  145.61    8.66
   4  -1  -5  136.63    8.29
   4  -1  -4  430.41   20.40
   4  -1  -4  457.11   20.33
   4  -1  -3   19.63    3.67
   4  -1  -3   19.13    3.73
   4  -1  -2   52.67    5.05
   4  -1  -2   37.60    4.46
   4  -1  -1  147.38    8.65
   4  -1   0   41.61    4.50
   4  -1   1   70.76    5.83
   4  -1   2  908.56   39.27
   4  -1   3  231.71   12.68
   4  -1   4   54.76    5.69
   4  -1   5   20.67    4.85
   4   1   5   22.73    1.93
   4   1   6   96.82    4.60
   4  -1   6   83.02    7.67
   4   1   6   88.94    4.90
   4  -1   6   97.62    4.53
   4   1   7  168.62    7.79
   4  -1   7  149.09   11.01
   4   1   8  148.58    7.13
   4  -1   8  127.91   10.65
  -4  -1  -8  139.08   11.38
   4   1   9    5.09    2.38
   4  -1   9    7.49    5.82
  -4  -1  -9    4.06    5.56
   4   1  10   26.05    3.05
   4  -1  10   31.88    6.92
  -4  -1 -10   28.54    7.22
   4   1  11   95.77    5.24
   4  -1  11   79.39    9.71
  -4  -1 -11   78.81    9.75
   4  -1  12  216.53   14.95
  -4  -1 -12  209.14   15.62
  -4  -1 -13  129.86    7.83
  -4  -1 -14    5.35    4.16
  -4  -1 -15   16.48    3.86
  -4  -1 -16    1.60    2.95
  -4  -1 -17   71.92    4.32
  -4  -1 -18   41.55    2.84
   4  -1  18   47.90    3.01
  -4  -1 -19    0.35    0.85
   4  -1  19    0.86    0.99
   4  -2 -22   20.96    1.23
   4   2 -22   21.08    1.25
   4  -2 -21   50.66    2.69
   4   2 -21   49.50    2.69
   4  -2 -20   68.02    3.77
   4  -2 -19    5.30    2.33
   4  -2 -18   67.87    4.43
   4  -2 -17   98.09    5.60
  -4   2  16   14.29    6.40
  -4  -2  16   11.65    6.50
   4  -2 -16   19.24    3.13
  -4   2  15    7.20    6.48
  -4  -2  15    6.89    6.23
   4  -2 -15   10.99    3.10
   4   2 -15   12.10    5.31
   4  -2 -15   14.49    5.35
  -4   2  14    9.72    6.17
  -4  -2  14    8.28    6.72
   4  -2 -14    8.96    3.00
   4   2 -14    5.81    5.18
   4  -2 -14    7.49    5.26
   4   2 -13  104.43    6.20
   4  -2 -13  119.43    6.23
   4   2 -13  118.12    9.51
   4  -2 -13  122.70    9.57
   4   2 -12   70.34    4.68
   4  -2 -12   74.87    4.70
   4   2 -12   74.51    7.80
   4  -2 -12   75.46    7.92
   4   2 -11  337.00   14.80
   4  -2 -11  342.86   14.83
   4   2 -11  363.18   18.18
   4  -2 -11  352.30   18.09
   4   2 -10  316.10   14.20
   4  -2 -10  340.77   14.22
   4   2 -10  328.33   17.43
   4  -2 -10  331.60   17.38
   4   2  -9   32.26    2.92
   4  -2  -9   32.72    2.93
   4   2  -9   33.97    5.31
   4  -2  -9   33.04    5.26
   4   2  -8   68.15    4.26
   4  -2  -8   70.23    4.29
   4   2  -8   68.62    6.43
   4  -2  -8   76.92    6.60
   4  -2  -8   89.73    4.58
   4   2  -8   84.22    4.53
   4   2  -7    1.93    3.53
   4  -2  -7    3.72    3.49
   4  -2  -7    2.53    3.39
   4   2  -7   -0.60    3.41
   4   2  -6   11.49    3.74
   4  -2  -6    9.74    3.51
   4   2  -6   12.10    3.44
   4  -2  -6   12.13    3.64
   4  -2  -5  108.57    7.14
   4   2  -5  107.53    7.15
   4   2  -5   90.10    6.77
   4  -2  -5   99.73    6.84
   4  -2  -4   13.69    3.65
   4   2  -4   10.48    3.67
   4   2  -4   10.36    3.26
   4  -2  -4   13.33    3.40
   4  -2  -3   45.47    4.65
   4   2  -3   43.35    4.61
   4   2  -3   34.89    4.12
   4  -2  -3   40.71    4.21
   4  -2  -2  184.37    9.80
   4   2  -2  185.70    9.91
   4  -2  -2  147.45    8.98
   4   2  -2  140.97    8.94
   4   2  -1   10.21    3.06
   4  -2  -1    6.32    2.97
   4  -2   0 1543.44   62.66
   4   2   0 1484.65   62.56
   4  -2   1   60.56    5.36
   4   2   1   49.03    4.92
   4  -2   2   91.18    7.00
   4   2   2   87.53    6.68
   4  -2   3  136.33    8.88
   4   2   3  140.87    8.88
   4   2   4  104.56    7.77
   4  -2   4   93.93    7.31
   4  -2   5  174.51   11.77
   4   2   5  184.50   11.60
   4   2   5  196.33    9.02
   4   2   5  214.28    8.78
   4   2   6   36.94    5.88
   4  -2   6   38.80    5.86
   4   2   6   39.50    3.08
   4  -2   6   41.08    2.45
   4   2   7   19.92    2.74
   4  -2   7   20.33    5.26
   4   2   7   26.33    5.38
   4   2   8   31.01    3.16
   4   2   8   38.46    6.52
   4  -2   8   32.15    6.42
  -4  -2  -8   33.14    6.60
  -4   2  -8   33.11    6.93
   4   2   9    5.11    2.57
   4   2   9    6.86    5.60
   4  -2   9   10.36    5.94
  -4  -2  -9    1.01    5.27
  -4   2  -9    7.84    5.73
   4   2  10  300.68   12.65
   4   2  10  255.18   17.08
   4  -2  10  261.85   17.06
  -4  -2 -10  261.40   17.65
  -4   2 -10  250.73   17.53
   4   2  11   16.78    2.93
   4   2  11   12.23    6.37
   4  -2  11    9.07    6.37
  -4  -2 -11   14.05    6.45
  -4   2 -11   18.41    6.77
   4   2  12   12.50    2.77
   4   2  12   13.85    6.09
   4  -2  12   15.23    6.46
  -4   2 -12    8.26    6.10
  -4  -2 -12    4.28    5.83
  -4  -2 -13  119.33    7.38
  -4  -2 -14   14.00    4.05
  -4  -2 -15  212.06   10.30
  -4  -2 -16    8.30    2.97
   4  -2  17    8.86    2.46
   4   2  17    7.45    2.43
  -4  -2 -17   11.52    2.37
   4  -2  18    0.60    1.67
   4   2  18   -0.10    1.66
  -4   2 -18   -1.01    1.68
  -4  -2 -18   -1.92    1.60
  -4   3  22    3.78    0.71
   4   3 -22    3.16    0.72
   4  -3 -22    4.16    0.74
  -4   3  21    6.18    1.23
   4  -3 -21    8.06    1.32
   4   3 -21    6.71    1.27
   4  -3 -20    8.12    1.72
   4   3 -20    6.76    1.70
   4   3 -19  154.89    7.25
   4  -3 -19  158.71    7.25
   4   3 -18   13.56    2.72
   4  -3 -18   16.28    2.81
   4   3 -17   69.23    4.35
   4  -3 -17   64.70    4.53
   4   3 -16  336.16   14.68
   4  -3 -16  337.74   14.65
   4   3 -15   75.33    7.68
   4  -3 -15   84.38    8.05
   4   3 -15   88.99    5.13
   4  -3 -15   84.65    5.00
   4   3 -14  122.87    9.75
   4  -3 -14  143.97   10.26
   4   3 -14  126.90    6.81
   4  -3 -14  148.06    6.88
  -4  -3  14   98.21   11.09
  -4   3  14   84.34   10.64
   4   3 -13   68.36    4.66
   4  -3 -13   69.99    4.62
   4   3 -13   71.31    7.65
   4  -3 -13   68.26    7.62
   4   3 -12  606.22   25.44
   4  -3 -12  621.85   25.52
   4   3 -12  601.21   28.89
   4  -3 -12  612.61   28.96
   4   3 -11   26.78    3.09
   4  -3 -11   31.26    3.17
   4   3 -11   37.10    5.61
   4  -3 -11   31.88    5.66
   4   3 -10  849.44   34.88
   4  -3 -10  865.17   34.90
   4   3 -10  820.87   37.95
   4  -3 -10  861.12   38.11
   4   3  -9  143.93    6.97
   4  -3  -9  144.93    7.03
   4   3  -9  137.79    9.45
   4  -3  -9  147.71    9.73
   4   3  -8   26.47    4.53
   4  -3  -8   30.42    4.67
   4   3  -8   22.26    1.91
   4   3  -8   26.38    2.61
   4  -3  -8   23.51    2.59
   4  -3  -7    4.06    3.45
   4   3  -7    4.42    3.50
   4   3  -7    3.37    3.27
   4  -3  -7    1.14    3.33
   4   3  -6 2079.23   86.46
   4  -3  -6 2160.20   86.64
   4   3  -6 2103.71   86.33
   4  -3  -6 2093.60   86.27
   4   3  -5    7.54    3.02
   4  -3  -5    9.91    3.10
   4  -3  -5    9.02    3.69
   4   3  -5    9.06    3.64
   4  -3  -4   85.11    6.22
   4   3  -4   73.71    5.92
   4   3  -4   72.81    5.80
   4  -3  -4   68.67    5.85
   4  -3  -3  314.39   15.08
   4   3  -3  311.95   15.03
   4   3  -3  289.64   14.52
   4  -3  -3  295.07   14.58
   4  -3  -2  413.04   18.52
   4   3  -2  432.11   18.59
   4   3  -2  351.33   17.49
   4  -3  -2  347.27   17.45
   4   3  -1   49.73    4.85
   4  -3  -1   52.57    4.93
   4  -3   0  914.91   38.69
   4   3   0  898.73   38.70
   4  -3   1  357.27   16.83
   4   3   1  345.32   16.72
   4  -3   2   95.42    7.08
   4   3   2  104.70    7.19
   4   3   3  245.60   13.10
   4  -3   3  241.94   13.04
   4   3   4  977.75   44.43
   4  -3   4  972.43   44.36
   4   3   4 1055.88   41.61
   4   3   5   76.80    3.89
   4   3   5   73.65    4.21
   4  -3   5   68.16    6.90
   4   3   5   63.27    6.47
   4  -3   6   75.70    3.61
   4   3   6   68.31    6.96
   4  -3   6   74.41    7.10
   4   3   6   66.13    4.33
   4   3   6   69.63    4.08
   4   3   7  234.90   13.79
   4  -3   7  229.29   13.80
   4   3   7  225.27   10.37
   4   3   8   77.50    7.95
   4  -3   8   74.25    8.20
  -4  -3  -8   75.58    8.67
  -4   3  -8   85.36    9.03
   4   3   8   73.21    4.69
   4   3   9   20.08    6.40
   4  -3   9   16.56    6.20
  -4  -3  -9   22.01    6.50
  -4   3  -9   15.43    6.11
   4   3   9   11.79    3.09
   4   3  10    6.72    5.63
   4  -3  10    2.78    5.51
  -4  -3 -10    4.35    5.71
  -4   3 -10    0.37    5.56
   4   3  10    0.06    2.85
   4   3  11   13.91    6.24
   4  -3  11   12.15    6.28
  -4  -3 -11    4.89    5.93
  -4   3 -11    5.34    6.13
   4   3  11   12.05    3.02
   4   3  12   95.00    9.92
   4  -3  12   93.23   10.22
  -4   3 -12  100.26   10.78
  -4  -3 -12  101.34   10.69
   4   3  12  115.48    6.10
   4   3  13   24.23    3.10
  -4   3 -13   22.15    4.50
  -4  -3 -13   25.33    4.39
  -4   3 -14   32.34    4.62
  -4  -3 -14   32.68    4.59
   4   3  14   37.32    3.10
  -4   3 -15    2.90    3.37
  -4  -3 -15    9.68    3.19
  -4   3 -16   11.77    3.02
  -4  -3 -16    7.49    2.77
   4  -3  17   63.26    3.89
   4   3  17   61.94    3.89
  -4   3 -17   60.31    3.84
  -4  -3 -17   55.84    3.70
   4   3  18   66.69    3.29
   4  -3  18   63.79    3.20
  -4   3 -18   45.73    3.05
  -4  -3 -18   49.38    3.03
  -4   4  22    2.05    0.62
   4  -4 -21   65.66    2.98
   4   4 -21   65.67    2.97
   4   4 -20    2.02    1.46
   4  -4 -20    4.16    1.52
   4   4 -19   18.64    2.34
   4  -4 -19   19.87    2.34
   4  -4 -18  279.19   11.93
   4   4 -18  271.40   11.96
   4   4 -17  101.12    5.51
   4  -4 -17   95.31    5.45
   4   4 -16   43.90    3.77
   4  -4 -16   43.93    3.89
  -4   4  15   47.36    8.27
  -4  -4  15   47.30    8.33
   4   4 -15   82.50    4.79
   4  -4 -15   76.23    4.91
   4   4 -15   76.16    7.51
   4  -4 -15   80.18    7.80
  -4  -4  14   12.84    6.78
  -4   4  14    9.78    6.34
   4   4 -14   12.51    2.95
   4  -4 -14   11.88    3.09
   4   4 -14   11.86    5.32
   4  -4 -14   14.28    5.44
  -4   4  13   21.82    7.24
  -4  -4  13   26.60    7.57
   4   4 -13   33.09    3.44
   4  -4 -13   31.31    3.52
   4   4 -13   35.33    5.89
   4  -4 -13   34.59    6.17
   4   4 -12   32.83    3.52
   4  -4 -12   39.72    3.62
   4   4 -12   37.59    6.02
   4  -4 -12   37.61    6.01
   4   4 -11    5.38    2.44
   4  -4 -11    7.44    2.56
   4   4 -11    9.97    4.99
   4  -4 -11    5.39    4.82
   4   4 -10  117.64    6.01
   4  -4 -10  120.18    6.11
   4   4 -10  111.06    8.58
   4  -4 -10  116.00    8.87
   4  -4  -9   60.07    3.96
   4   4  -9   60.82    3.91
   4   4  -9   54.28    6.00
   4  -4  -9   56.50    6.09
   4   4  -8   86.40    4.53
   4   4  -8   99.96    5.10
   4  -4  -8   97.96    5.11
   4   4  -8  104.23    7.45
   4  -4  -8  109.82    7.61
   4  -4  -7  130.91    5.88
   4   4  -7  124.68    8.14
   4  -4  -7  143.74    8.53
   4   4  -7  121.48    5.64
   4   4  -6   65.35    5.70
   4  -4  -6   64.44    5.72
   4  -4  -6   69.06    5.70
   4   4  -6   65.48    5.59
   4  -4  -5  211.45   11.51
   4   4  -5  203.40   11.39
   4   4  -5  199.72   10.89
   4  -4  -5  217.18   11.05
   4  -4  -4   59.57    5.32
   4   4  -4   60.96    5.20
   4   4  -4   56.38    5.13
   4  -4  -4   52.01    5.00
   4   4  -3    8.71    3.27
   4  -4  -3   12.40    3.30
   4  -4  -3   13.30    3.88
   4   4  -3    7.80    3.52
   4   4  -2  100.13    6.94
   4  -4  -2  111.95    7.05
   4   4  -1  234.05   12.52
   4  -4  -1  260.62   12.78
   4  -4   0  119.25    7.51
   4   4   0  106.71    7.32
   4   4   1 1147.25   49.63
   4  -4   1 1216.90   49.75
   4   4   2    6.15    3.34
   4  -4   2    1.68    3.20
   4   4   3   15.56    4.25
   4  -4   3   13.18    3.95
   4   4   3   15.37    1.76
   4   4   4  133.36    6.61
   4  -4   4  130.41    6.57
   4   4   4  132.23    6.59
   4   4   4  148.15    6.32
   4   4   4  140.68    9.27
   4  -4   4  134.53    8.97
   4   4   5   82.97    4.56
   4   4   5   83.79    4.54
   4   4   5   65.38    6.78
   4  -4   5   69.77    7.03
   4   4   6   37.08    3.03
   4   4   6   36.38    3.32
   4   4   6   37.49    5.78
   4  -4   6   40.09    5.68
   4   4   7    4.12    2.50
   4   4   7    6.27    4.59
   4  -4   7    8.43    4.81
   4   4   7    4.64    2.31
   4   4   8   12.91    3.13
   4   4   8   17.73    2.61
  -4  -4  -8   10.39    5.43
  -4   4  -8   20.47    6.14
   4   4   8   21.92    5.99
   4  -4   8   21.91    5.75
   4   4   9  366.42   15.60
  -4  -4  -9  326.02   20.27
  -4   4  -9  330.29   20.37
   4   4   9  352.30   19.64
   4  -4   9  352.75   19.70
   4   4  10  175.57    8.50
  -4  -4 -10  155.27   13.04
  -4   4 -10  168.96   13.49
   4   4  10  159.45   12.44
   4  -4  10  173.19   12.76
   4   4  11  550.15   21.77
  -4  -4 -11  493.57   27.22
  -4   4 -11  490.25   27.25
   4   4  11  453.00   25.83
   4  -4  11  437.37   25.83
   4   4  12   -0.48    3.04
   4   4  12    4.27    5.58
   4  -4  12    3.11    5.58
  -4   4 -12   -2.69    5.64
  -4  -4 -12    1.50    5.74
   4   4  13    2.69    2.81
  -4   4 -13    3.23    3.67
  -4  -4 -13    4.03    3.90
   4   4  14    2.09    2.45
  -4   4 -14    1.73    3.43
  -4  -4 -14    4.24    3.66
  -4  -4 -15   87.43    5.63
  -4   4 -15   85.64    5.74
   4   4  15   95.06    4.73
  -4   4 -16   48.05    3.82
  -4  -4 -16   41.41    3.52
   4  -4  17   17.05    2.38
   4   4  17   19.79    2.41
  -4  -4 -17   17.23    2.20
  -4   4 -17   18.30    2.31
  -4   4 -18    5.57    1.37
  -4  -4 -18    5.97    1.29
   4  -4  18    7.39    1.54
   4   4  18    7.06    1.52
   4  -5 -21   43.58    2.15
   4   5 -21   44.67    2.12
   4   5 -20    3.83    1.37
   4  -5 -20    4.77    1.41
  -4   5  20    4.53    1.49
   4   5 -19  223.13    9.76
   4  -5 -19  235.14    9.81
   4   5 -18   98.33    5.16
   4  -5 -18   98.06    5.17
   4  -5 -17  163.17    7.70
   4   5 -17  160.03    7.68
   4   5 -16    2.17    2.61
   4  -5 -16    2.27    2.60
  -4   5  15   -2.34    5.54
  -4  -5  15    0.34    5.85
   4   5 -15    1.20    2.70
   4  -5 -15    4.40    2.71
   4   5 -15    3.47    4.67
   4  -5 -15    4.99    4.81
  -4   5  14   55.73    8.92
  -4  -5  14   60.25    9.26
   4   5 -14   90.25    5.08
   4  -5 -14   91.29    5.14
   4   5 -14   80.16    7.87
   4  -5 -14   82.71    8.05
  -4  -5  13    0.37    5.93
  -4   5  13    1.09    5.78
   4   5 -13    4.66    4.76
   4  -5 -13    4.77    4.93
   4   5 -13    4.06    2.60
   4  -5 -13    4.75    2.70
   4   5 -12   19.89    5.26
   4  -5 -12   22.09    5.63
   4   5 -12   18.40    2.94
   4  -5 -12   18.77    2.96
   4   5 -11  246.60   13.83
   4  -5 -11  257.03   14.08
   4   5 -11  240.66   11.03
   4  -5 -11  244.75   11.09
   4   5 -10  163.94   10.93
   4  -5 -10  186.11   11.24
   4   5 -10  187.48    8.51
   4  -5 -10  178.11    8.53
   4   5  -9  105.59    5.23
   4  -5  -9  103.60    5.31
   4   5  -9   87.68    4.58
   4   5  -9   96.35    7.67
   4  -5  -9  107.79    7.98
   4   5  -8  358.17   15.25
   4  -5  -8  385.59   15.35
   4   5  -8  336.17   14.97
   4   5  -8  399.50   18.21
   4  -5  -8  420.35   18.46
   4   5  -7  215.88   10.63
   4   5  -7  306.70   11.30
   4  -5  -7  323.69   11.32
   4  -5  -7  234.33   10.85
   4   5  -7  229.24   10.78
   4   5  -7  235.69   13.13
   4  -5  -7  284.56   13.65
   4   5  -6  127.87    7.61
   4  -5  -6  120.13    7.49
   4   5  -6  110.72    7.42
   4  -5  -6  115.93    7.64
   4   5  -5  804.35   34.27
   4  -5  -5  826.19   34.30
   4  -5  -5  766.48   34.50
   4   5  -5  776.34   34.51
   4  -5  -4   18.71    3.97
   4   5  -4   21.22    3.93
   4   5  -4   14.18    3.28
   4  -5  -4   22.31    3.53
   4   5  -3  275.33   14.93
   4  -5  -3  283.63   15.03
   4  -5  -3  374.93   16.24
   4   5  -3  353.13   15.90
   4   5  -2  800.24   35.27
   4  -5  -2  849.50   35.42
   4   5  -1  311.41   15.42
   4  -5  -1  330.63   15.59
   4   5   0  347.21   16.51
   4  -5   0  345.82   16.66
   4   5   1    2.40    2.95
   4  -5   1    3.52    3.17
   4  -5   2  481.12   21.79
   4   5   2  462.45   21.79
   4  -5   3   72.56    6.37
   4   5   3   72.54    6.49
   4   5   3   77.93    4.19
   4   5   3   72.16    4.13
   4   5   4   19.99    4.69
   4  -5   4   22.44    4.63
   4  -5   4   20.85    2.45
   4   5   4   23.48    2.45
   4   5   4   21.13    2.57
   4   5   4   21.70    2.59
   4   5   5  153.75   10.41
   4  -5   5  165.46   10.46
   4   5   5  163.68    7.70
   4   5   5  161.39    7.63
   4   5   6    4.40    4.19
   4  -5   6    3.59    4.45
   4   5   6    3.52    2.33
   4   5   6    2.81    2.47
   4   5   7  398.58   21.38
   4  -5   7  420.50   21.43
  -4  -5  -7  405.32   22.28
  -4   5  -7  426.04   22.73
   4   5   7  434.05   18.06
   4   5   8  134.35   10.34
   4  -5   8  128.95   10.59
  -4  -5  -8  149.04   11.61
  -4   5  -8  144.54   11.75
   4   5   8  153.89    7.36
  -4  -5  -9    0.68    5.43
  -4   5  -9    0.35    5.29
   4   5   9    2.45    5.15
   4  -5   9    9.97    5.61
   4   5   9    1.14    2.55
   4   5  10   93.38    9.27
   4  -5  10   90.86    9.56
  -4  -5 -10   85.02    9.76
  -4   5 -10   90.55   10.13
   4   5  10  102.22    6.18
   4   5  10  110.85    5.71
   4   5  11   55.34    7.83
   4  -5  11   57.22    7.95
   4   5  11   62.34    4.77
  -4   5 -11   45.19    8.08
  -4  -5 -11   47.04    8.12
   4   5  12   58.66    4.64
  -4   5 -12   64.27    5.52
  -4  -5 -12   63.71    5.20
   4   5  12   48.12    7.32
   4  -5  12   45.42    7.61
  -4   5 -13  112.45    7.08
  -4  -5 -13  109.02    6.85
   4   5  13  114.50    6.23
   4   5  14   13.87    2.77
  -4   5 -14   12.06    3.67
  -4  -5 -14   15.85    3.45
  -4   5 -15   37.70    3.91
  -4  -5 -15   36.44    3.77
   4   5  15   47.98    3.19
  -4   5 -16   14.48    2.64
  -4  -5 -16   12.24    2.39
   4  -5  16   13.38    2.62
   4   5  16   12.25    2.53
   4   5  17   22.58    2.24
   4  -5  17   21.57    2.23
  -4   5 -17   17.68    2.17
  -4  -5 -17   19.01    2.12
   4  -5  18   86.82    3.50
   4   5  18   89.53    3.53
  -4   5 -18   61.89    3.37
  -4  -5 -18   58.45    3.29
  -4   6  21    7.90    1.05
   4   6 -20  111.79    4.74
   4  -6 -20  108.75    4.76
  -4   6  20   98.47    4.81
   4   6 -19    7.69    1.60
   4  -6 -19    7.78    1.64
  -4   6  19    9.50    1.85
   4  -6 -18  295.96   12.34
   4   6 -18  287.36   12.30
   4   6 -17  142.44    6.92
   4  -6 -17  149.56    7.00
   4   6 -16   39.76    3.48
   4  -6 -16   41.96    3.59
   4   6 -15   74.26    4.44
   4  -6 -15   59.84    4.43
  -4   6  14   65.77    9.53
  -4  -6  14   75.98   10.02
   4   6 -14  127.93    6.30
   4  -6 -14  132.74    6.43
   4   6 -14  108.06    8.80
   4  -6 -14  117.90    9.00
  -4   6  13    9.79    6.09
  -4  -6  13    9.62    6.21
   4   6 -13   14.07    2.79
   4  -6 -13   15.00    3.06
   4   6 -13   14.22    5.03
   4  -6 -13   18.01    5.12
   4  -6 -12   15.40    2.93
   4   6 -12   16.40    2.82
   4   6 -12   10.00    4.74
   4  -6 -12   15.71    5.10
   4   6 -11    3.51    2.46
   4  -6 -11    3.59    2.46
   4   6 -11    2.88    4.40
   4  -6 -11    7.97    4.75
   4   6 -10  149.66    7.29
   4  -6 -10  153.23    7.30
   4   6 -10  146.00    9.80
   4  -6 -10  145.15    9.96
   4  -6  -9    3.62    1.94
   4   6  -9    4.42    1.99
   4   6  -9    6.42    1.61
   4   6  -9    6.07    3.95
   4  -6  -9    2.71    4.05
   4   6  -9    2.03    2.93
   4   6  -8  735.21   30.52
   4  -6  -8  809.02   30.65
   4   6  -8  717.97   30.31
   4   6  -8  788.21   33.30
   4  -6  -8  867.82   33.78
   4   6  -8  693.22   31.22
   4   6  -7  183.98   10.81
   4   6  -7  179.65    8.25
   4  -6  -7  199.78    8.40
   4   6  -7  185.43    8.19
  -4   6   7  173.87    8.29
   4  -6  -6   17.00    4.00
   4   6  -6   13.69    3.82
   4   6  -6   13.83    2.00
   4   6  -6   13.37    2.59
   4  -6  -6   21.08    3.94
   4   6  -6   19.97    4.03
   4  -6  -5  184.92   10.22
   4   6  -5  171.77    9.90
   4   6  -5  164.95    8.18
   4   6  -5  180.31    9.93
   4  -6  -5  198.47   10.01
   4   6  -5  165.06    7.67
   4   6  -4  407.87   20.19
   4  -6  -4  436.50   20.28
   4  -6  -4  494.96   21.27
   4   6  -4  462.11   20.95
   4   6  -3  232.22   12.55
   4  -6  -3  235.55   12.54
   4   6  -3  256.98   13.22
   4   6  -2  238.85   12.35
   4  -6  -2  247.28   12.37
   4   6  -1  128.16    8.17
   4  -6  -1  140.55    8.28
   4   6   0    9.03    3.46
   4  -6   0    7.20    3.17
   4   6   1  105.85    7.20
   4  -6   1  116.37    7.59
   4   6   1  109.68    5.40
   4   6   2 1756.37   71.04
   4   6   2 1664.76   73.14
   4  -6   2 1751.91   73.24
   4   6   2 1818.32   70.91
   4   6   3   16.38    2.37
   4   6   3   16.79    2.39
   4   6   3   17.75    2.06
   4   6   3   15.18    3.96
   4  -6   3   16.52    3.95
   4   6   4  116.46    6.00
   4   6   4  117.80    5.93
   4   6   4  113.94    5.85
   4  -6   4  116.37    5.93
  -4   6  -4  118.70    5.53
   4   6   4  109.78    8.40
   4  -6   4  124.84    8.77
   4   6   5  521.79   21.55
   4   6   5  534.35   21.58
   4   6   5  554.72   24.78
   4  -6   5  534.61   24.57
  -4   6  -5  513.06   21.19
   4  -6   5  496.56   21.48
   4   6   5  491.40   21.45
   4   6   6    4.41    4.46
   4  -6   6    5.94    4.45
   4   6   6    8.45    2.45
   4   6   7    0.68    4.49
   4  -6   7   -0.69    4.70
   4   6   7    1.82    2.73
  -4  -6  -7    2.96    4.91
  -4   6  -7    0.30    4.65
   4   6   8    1.23    5.14
   4  -6   8    1.76    4.75
   4   6   8    7.05    2.81
  -4  -6  -8   10.83    5.58
  -4   6  -8    6.19    5.46
   4   6   9   19.65    5.63
   4  -6   9   17.39    6.02
   4   6   9   15.65    3.10
  -4  -6  -9    6.12    5.63
  -4   6  -9   17.41    6.40
   4   6  10   59.74    7.86
   4  -6  10   45.76    7.29
   4   6  10   61.68    4.28
  -4  -6 -10   50.74    7.82
  -4   6 -10   54.99    8.26
   4   6  11    5.71    5.23
   4  -6  11    4.42    5.46
   4   6  11    2.06    3.41
   4   6  11    5.67    2.75
  -4   6 -11    4.08    5.41
  -4  -6 -11    8.28    5.59
   4   6  12   18.93    3.68
  -4   6 -12   21.34    4.11
  -4  -6 -12   19.67    3.99
   4   6  13   -0.80    3.14
  -4   6 -13    0.49    3.47
  -4  -6 -13   -0.55    3.43
  -4   6 -14   40.88    4.19
  -4  -6 -14   40.61    3.99
   4   6  14   40.09    3.56
  -4   6 -15  101.08    5.69
  -4  -6 -15   85.27    5.47
   4   6  15  116.71    5.31
   4  -6  15   99.28    5.68
   4   6  15  101.22    5.58
  -4   6 -16   73.25    4.31
  -4  -6 -16   70.14    4.12
   4  -6  16   71.02    4.30
   4   6  16   74.62    4.28
   4   6  16   84.40    3.87
   4  -6  17    1.17    1.53
  -4   6 -17   -0.03    1.46
  -4  -6 -17   -1.03    1.41
  -4   7  21   45.78    2.24
  -4   7  20   40.52    2.38
   4  -7 -20   43.63    2.14
  -4   7  19    5.41    1.71
   4  -7 -19    7.13    1.44
  -4   7  18   44.35    3.12
   4  -7 -18   46.08    2.87
   4   7 -18   46.42    2.84
   4   7 -17   41.88    3.15
  -4   7  17   33.68    3.12
   4   7 -17   34.25    2.70
   4  -7 -17   32.40    2.73
   4   7 -16   28.07    2.74
   4   7 -16   35.14    3.13
   4   7 -15   95.81    5.38
   4  -7 -15  102.25    5.46
   4   7 -14    7.75    2.70
   4  -7 -14    6.55    2.73
   4   7 -14    1.68    3.97
   4  -7 -14    4.26    4.24
  -4   7  14    2.56    5.01
  -4  -7  14    2.95    5.32
   4   7 -13  215.12    9.21
   4  -7 -13  206.80    9.29
   4   7 -13  187.15   11.57
   4  -7 -13  190.12   11.81
  -4   7  13  137.53   13.03
  -4  -7  13  153.44   13.43
   4   7 -12    3.92    2.47
   4  -7 -12    1.41    2.61
   4   7 -12    3.02    4.25
   4  -7 -12    3.55    4.19
  -4  -7  12    1.06    5.75
  -4   7  12   -0.34    5.48
   4   7 -11  126.22    9.01
   4  -7 -11  130.01    9.22
   4   7 -11  130.39    6.51
   4   7 -10   18.45    4.62
   4  -7 -10   26.50    4.90
   4   7 -10   17.71    2.38
   4  -7 -10   24.49    2.65
  -4   7   9    0.71    2.19
   4   7  -9    1.02    3.67
   4  -7  -9   -0.54    3.72
   4  -7  -9    0.40    1.92
   4   7  -9    2.10    1.76
   4   7  -9    4.96    1.73
   4   7  -9    0.84    3.02
  -4   7   8   70.42    4.35
   4   7  -8   76.35    6.54
   4  -7  -8   89.54    6.98
   4  -7  -8   81.00    4.23
   4   7  -8   74.39    4.14
   4   7  -8   76.03    4.01
   4   7  -8   71.53    5.10
   4   7  -7    3.46    1.69
   4  -7  -7    3.99    1.85
  -4   7   7    2.90    1.87
   4   7  -7    1.19    1.79
   4   7  -7    6.67    3.72
   4  -7  -7    4.21    3.88
   4  -7  -6  127.01    5.93
   4   7  -6  123.49    5.89
   4  -7  -6  134.82    8.57
   4   7  -6  131.14    8.37
   4   7  -6  128.61    5.91
  -4   7   6  114.67    5.96
   4   7  -5   36.25    4.47
   4  -7  -5   39.77    4.64
   4   7  -5   35.05    2.62
   4   7  -5   34.03    2.47
   4  -7  -5   46.62    5.09
   4   7  -5   39.67    4.78
  -4   7   5   36.10    2.66
   4   7  -5   35.34    3.20
   4   7  -4  143.96    8.74
   4  -7  -4  149.78    8.70
   4   7  -4  138.14    6.75
   4   7  -4  151.65    7.16
   4  -7  -4  161.90    9.67
   4   7  -4  167.91    9.42
   4   7  -3  144.09    7.18
   4  -7  -3  164.72    8.90
   4   7  -3  152.78    8.81
   4   7  -3  155.06    6.99
   4  -7  -2  275.44   13.29
  -4   7   2  268.12   11.44
   4  -7  -1  109.05    7.08
   4   7  -1   98.34    6.90
  -4   7   1  108.13    5.31
   4   7  -1  105.35    5.13
   4   7   0   10.88    1.96
  -4   7   0    6.06    2.02
   4   7   0    8.55    1.82
  -4   7   0    6.87    1.82
   4   7   0    8.15    3.25
   4  -7   0    9.39    3.52
   4   7   1   30.63    2.56
   4   7   1   26.84    2.56
   4   7   1   28.23    4.33
   4  -7   1   29.94    4.12
   4   7   1   31.30    2.35
  -4   7  -1   23.94    2.36
   4   7   2  124.55    6.19
   4   7   2  119.25    8.06
   4  -7   2  138.18    8.39
   4   7   2  129.07    6.01
  -4   7  -2  123.25    5.97
   4   7   3   20.00    2.61
   4  -7   3   16.88    2.15
   4   7   3   17.00    2.18
   4   7   3   18.27    4.23
   4  -7   3   16.39    3.95
  -4   7  -3   19.17    2.14
   4   7   4  180.48    8.45
   4   7   4  179.99    8.38
   4  -7   4  179.92    8.28
   4   7   4  175.41    8.25
  -4   7  -4  148.64    9.34
   4  -7   4  185.42   10.94
   4   7   4  177.13   10.64
  -4   7  -4  188.56    8.10
   4   7   5    4.05    2.45
  -4   7  -5    5.35    1.76
   4   7   5    3.94    2.51
   4   7   5    5.74    4.42
   4  -7   5    3.03    4.36
   4  -7   5    4.77    2.28
   4   7   5    3.37    2.27
  -4  -7  -6  140.72   11.01
  -4   7  -6  151.41   11.36
  -4   7  -6  162.61    7.29
   4   7   6  162.03    7.77
   4  -7   6  148.96    7.54
   4   7   6  146.64    7.52
   4   7   6  140.67   10.32
   4  -7   6  159.77   10.66
  -4  -7  -7   10.69    4.85
  -4   7  -7   20.73    5.97
  -4   7  -7   12.86    2.29
   4   7   7   10.90    5.06
   4  -7   7    7.64    4.61
   4  -7   7   11.30    2.72
   4   7   7    8.12    2.57
   4   7   7   12.24    2.88
   4   7   8   97.51    8.95
   4  -7   8  110.24    9.44
   4   7   8  111.34    6.39
  -4   7  -8  124.74    5.86
  -4  -7  -8   83.19    9.25
  -4   7  -8  108.26   10.14
   4   7   9   96.99    9.40
   4  -7   9   96.88    9.46
  -4  -7  -9  107.86   10.26
  -4   7  -9   88.63    9.93
   4   7  10   11.09    5.73
   4  -7  10   17.39    5.96
   4   7  10   22.01    3.33
  -4   7 -10   17.49    6.21
  -4  -7 -10   15.19    6.00
   4   7  11   24.01    3.29
   4   7  11   19.33    3.77
  -4   7 -11   25.34    4.09
  -4  -7 -11   20.86    3.64
   4   7  11   13.56    5.73
   4  -7  11    9.02    5.89
   4   7  12  106.10    5.52
   4   7  12   99.44    6.07
  -4   7 -12   94.93    6.21
  -4  -7 -12   92.39    6.16
   4   7  13    3.57    3.08
  -4   7 -13    6.62    3.12
  -4  -7 -13    7.01    3.15
   4  -7  13    0.85    3.06
   4  -7  14  308.18   13.74
   4   7  14  298.40   13.65
  -4   7 -14  297.17   13.84
  -4  -7 -14  290.90   13.69
   4   7  15   14.92    2.39
   4  -7  15   11.52    2.55
   4   7  15   12.47    2.45
  -4   7 -15   13.63    2.53
  -4  -7 -15   12.09    2.33
   4   7  16    6.96    1.67
   4  -7  16    6.27    1.82
  -4  -7 -16    3.36    1.72
   4  -7  17   10.62    1.31
  -4   8  21    0.97    0.65
  -4   8  20   12.50    1.36
  -4   8  19    9.86    1.63
   4  -8 -19    9.93    1.22
  -4   8  18   53.35    3.52
   4  -8 -18   66.92    3.23
  -4   8  17   97.45    5.09
   4  -8 -17   96.82    4.73
   4   8 -17   96.25    4.70
   4   8 -16    4.83    2.48
  -4   8  16    2.68    2.64
   4  -8 -16    1.86    1.92
   4   8 -16    3.08    1.83
   4   8 -15  141.01    6.69
  -4   8  15  127.43    6.65
   4  -8 -15  130.09    6.24
   4   8 -15  119.89    6.14
   4   8 -14    6.48    2.69
  -4   8  14    3.58    2.83
   4  -8 -14    2.09    2.18
   4   8 -14    2.16    2.16
   4   8 -13  471.56   18.51
  -4   8  13  416.29   18.49
   4   8 -13  419.48   20.75
   4   8 -13  435.35   18.09
   4  -8 -13  448.68   18.17
  -4   8  12   40.82    7.42
  -4  -8  12   49.66    7.95
   4   8 -12   66.59    4.29
  -4   8  12   58.47    4.42
   4   8 -12   62.92    6.31
   4  -8 -12   66.59    6.66
   4  -8 -12   67.48    3.97
   4   8 -12   59.12    3.82
  -4   8  11   12.00    5.98
  -4  -8  11   19.87    6.49
   4   8 -11   24.46    2.96
  -4   8  11   22.85    3.33
   4   8 -11   25.70    4.95
   4  -8 -11   21.86    5.09
   4  -8 -11   23.56    2.65
   4   8 -11   22.95    2.57
   4   8 -10   29.90    2.72
   4  -8 -10   32.59    2.89
   4   8 -10   35.34    5.16
   4  -8 -10   37.92    5.48
   4   8 -10   29.02    4.18
  -4   8  10   30.39    3.30
  -4   8   9  125.33    6.25
   4   8  -9  119.75    8.28
   4  -8  -9  138.79    8.87
   4   8  -9  112.17    5.75
   4  -8  -9  127.93    6.00
   4   8  -9  119.09    5.55
   4   8  -9  100.57    6.92
  -4   8   8   46.12    3.69
   4   8  -8   46.87    5.41
   4  -8  -8   60.12    5.97
   4  -8  -8   57.21    3.41
   4   8  -8   52.67    3.34
   4   8  -8   57.27    3.31
   4   8  -8   50.08    4.53
  -4   8   7    9.11    2.35
   4  -8  -7    5.94    3.72
   4   8  -7   11.50    3.64
   4   8  -7    8.54    1.80
   4   8  -7   13.87    3.12
   4   8  -7    8.68    1.98
  -4   8   6  131.49    6.22
   4   8  -6  116.47    5.87
   4  -8  -6  152.38    9.14
   4   8  -6  138.34    8.63
   4   8  -6  129.62    6.08
  -4   8   5   56.45    3.63
   4   8  -5   58.66    3.32
   4   8  -5   59.19    3.52
   4  -8  -5   67.93    6.41
   4   8  -5   59.72    5.99
   4   8  -5   60.14    4.03
  -4   8   4  167.92    8.06
   4   8  -4  178.01    7.97
   4   8  -4  170.59    8.41
   4  -8  -4  205.14   10.25
   4   8  -4  183.98   10.15
   4   8  -4  177.01    8.07
  -4   8   4  204.73    8.69
  -4   8   3 1091.72   46.35
   4   8  -3 1131.50   46.35
   4   8  -3 1218.16   46.78
   4   8  -3 1156.58   48.36
   4  -8  -3 1224.21   48.41
   4   8  -3 1114.29   46.42
  -4   8   3 1239.16   46.81
  -4   8   2   40.02    2.66
   4   8  -2   41.78    3.08
   4   8  -2   41.43    4.54
   4  -8  -2   37.94    4.35
  -4   8   2   39.32    3.13
   4   8  -2   36.44    2.90
   4   8  -2   43.28    2.78
  -4   8   1   55.23    4.53
  -4   8   1   59.49    3.74
   4   8  -1   59.49    3.49
   4   8  -1   65.49    3.50
   4   8  -1   63.97    3.73
   4   8  -1   50.87    5.02
   4  -8  -1   61.90    5.34
   4   8   0  460.14   18.83
  -4   8   0  453.24   19.00
   4   8   0  436.63   20.76
   4  -8   0  500.84   21.13
   4   8   0  454.60   18.93
   4   8   0  440.23   18.84
   4   8   1  541.11   24.02
   4  -8   1  573.45   24.12
   4   8   1  550.89   21.75
   4   8   1  513.87   21.78
   4   8   1  513.29   21.88
  -4   8  -1  508.09   21.60
  -4   8  -1  532.75   21.85
   4   8   2   38.85    4.80
   4  -8   2   29.83    4.48
  -4   8  -2   29.87    2.42
  -4   8  -2   35.44    2.75
   4   8   2   30.40    2.91
   4   8   2   34.63    3.01
   4   8   2   34.55    2.57
  -4   8  -3   65.40    3.74
   4  -8   3   69.68    5.98
   4   8   3   58.87    5.70
  -4   8  -3   56.64    3.43
  -4   8  -3   47.35    5.35
   4   8   3   58.07    4.02
   4   8   3   61.64    3.67
   4   8   3   60.97    3.42
   4   8   4  106.38    5.47
   4   8   4  108.16    5.13
   4   8   4  108.58    5.85
  -4   8  -4  106.05    5.34
   4   8   4  113.02    8.03
   4  -8   4  108.60    7.79
  -4   8  -4   88.35    6.65
  -4   8  -5  185.26    8.47
   4   8   5  183.83    8.57
   4  -8   5  188.01    8.61
   4   8   5  178.60   11.08
   4  -8   5  183.00   11.27
   4   8   5  191.38    8.91
   4   8   5  174.62    8.78
  -4  -8  -6  245.63   15.80
  -4   8  -6  243.87   15.83
  -4   8  -6  275.71   12.07
   4  -8   6  285.05   12.30
   4   8   6  279.00   12.24
   4   8   6  268.85   15.09
   4  -8   6  313.48   15.83
   4   8   6  272.94   12.44
   4   8   6  271.43   12.41
  -4  -8  -7  127.56   10.89
  -4   8  -7  125.74   10.74
  -4   8  -7  160.70    7.29
   4   8   7  141.21    7.43
   4  -8   7  149.23    7.49
   4   8   7  146.47   10.57
   4  -8   7  159.44   10.92
   4   8   7  151.28    7.90
  -4  -8  -8    8.21    5.10
  -4   8  -8    5.55    5.00
  -4   8  -8    8.14    2.35
   4  -8   8    3.76    2.82
   4   8   8    4.61    2.71
   4   8   8    7.07    3.32
   4   8   8    3.36    4.95
   4  -8   8    8.91    5.17
  -4  -8  -9   16.63    5.76
  -4   8  -9   23.00    6.06
  -4   8  -9   17.71    2.78
   4  -8   9   16.51    3.28
   4   8   9   14.17    3.13
   4   8   9   10.85    5.27
   4  -8   9    8.37    4.96
   4   8   9   18.66    3.45
  -4   8 -10  123.63   11.39
   4  -8  10  133.77    7.62
   4   8  10  140.84    7.58
   4   8  10  131.72   10.71
   4  -8  11   29.12    3.79
   4   8  11   28.21    3.63
   4   8  11   37.68    3.69
   4   8  11   28.02    4.26
  -4  -8 -11   28.77    3.88
  -4   8 -11   28.79    4.01
   4  -8  12    1.57    2.93
   4   8  12   -0.82    2.95
   4   8  12   -1.33    3.60
  -4   8 -12    1.15    3.18
  -4  -8 -12   -1.15    3.01
   4   8  12    3.31    2.76
   4  -8  13    4.40    2.76
   4   8  13    5.54    2.68
   4   8  13    2.90    3.14
  -4   8 -13    5.54    2.89
  -4  -8 -13    4.21    2.70
   4   8  13    8.51    2.36
   4  -8  14   56.95    3.85
   4   8  14   50.11    3.73
  -4   8 -14   56.30    3.94
  -4  -8 -14   47.93    3.68
   4   8  14   62.30    4.07
   4  -8  15   56.28    3.45
  -4  -8 -15   46.92    3.14
   4   8  16   37.65    2.48
  -4   9  20   15.22    1.27
  -4   9  19   52.26    2.84
  -4   9  18    3.38    1.71
  -4   9  17    7.11    1.82
   4  -9 -17    3.52    1.42
  -4   9  17    4.71    2.21
   4   9 -16    5.67    2.49
   4  -9 -16    4.31    1.78
  -4   9  16    6.04    2.56
   4   9 -15   72.10    4.42
   4   9 -15   62.87    3.66
   4  -9 -15   66.10    3.76
  -4   9  15   63.49    4.38
   4   9 -14  118.97    6.06
   4  -9 -14  112.95    5.47
   4   9 -14  105.00    5.36
  -4   9  14  100.98    6.04
   4   9 -13   66.66    4.52
   4  -9 -13   67.40    3.94
   4   9 -13   65.58    3.83
  -4   9  13   59.90    4.58
   4   9 -12    7.86    2.75
   4  -9 -12    5.90    2.15
   4   9 -12    6.66    2.07
  -4   9  12    3.16    5.67
  -4   9  12    9.39    3.11
   4   9 -11    1.67    3.75
   4   9 -11    2.74    1.98
   4   9 -11    4.86    2.58
  -4   9  11    1.34    2.83
  -4   9  11   -0.86    5.93
  -4   9  11    3.43    4.94
   4   9 -10   19.99    4.60
   4   9 -10   20.19    3.79
  -4   9  10   22.85    3.20
   4   9 -10   23.10    2.38
   4   9  -9   33.28    2.73
   4   9  -9   36.67    4.84
   4   9  -9   45.25    2.68
   4   9  -9   33.08    4.20
  -4   9   9   37.22    3.52
   4  -9  -8    3.65    3.84
   4   9  -8    4.42    3.59
   4   9  -8    5.02    1.84
   4   9  -8    3.13    3.13
  -4   9   8    6.86    2.58
   4  -9  -7   31.75    5.04
   4   9  -7   29.05    4.59
   4   9  -7   22.84    2.47
   4   9  -7   27.71    3.49
  -4   9   7   24.71    2.92
  -4   9   6   74.14    4.67
   4   9  -6   81.76    4.35
   4  -9  -6   90.04    7.34
   4   9  -6   75.47    6.50
   4   9  -5   13.47    2.20
  -4   9   5   12.37    2.37
  -4   9   4   32.69    3.52
  -4   9   4   35.24    2.88
   4   9  -4   32.09    2.50
   4  -9  -4   36.78    4.25
   4   9  -4   39.98    4.57
   4   9  -4   41.35    3.19
   4   9  -4   28.07    2.72
  -4   9   3  438.39   17.69
  -4   9   3  396.26   17.22
   4   9  -3  397.42   17.11
   4   9  -3  403.02   17.21
   4  -9  -3  471.60   19.32
   4   9  -3  429.43   19.23
   4   9  -3  412.09   17.57
   4   9  -2    3.57    2.17
  -4   9   2    4.04    2.35
   4   9  -2    3.64    1.95
  -4   9   2    5.55    2.95
   4   9  -2    5.97    1.77
   4   9  -2    4.21    2.88
   4  -9  -2    4.38    2.92
   4   9  -2    6.03    1.77
  -4   9   2    4.27    1.74
   4   9  -1   11.73    2.02
  -4   9   1   10.85    2.42
   4   9  -1   10.02    2.28
  -4   9   1   11.75    2.78
   4   9  -1   11.14    2.25
  -4   9   1    9.89    1.77
   4   9  -1   11.19    3.33
   4  -9  -1   16.82    3.61
   4   9   0   73.00    5.72
   4  -9   0   80.13    5.87
   4   9   0   71.57    4.10
   4   9   0   70.00    4.01
  -4   9   0   67.16    4.18
  -4   9   0   66.58    3.76
  -4   9  -1    3.29    1.69
   4   9   1    6.74    3.18
   4  -9   1    5.64    3.28
   4   9   1    2.67    2.07
  -4   9  -1    4.06    2.14
   4   9   1    3.50    1.84
  -4   9  -2   45.68    3.30
   4  -9   2   51.81    5.10
   4   9   2   47.32    5.02
  -4   9  -2   42.48    3.04
  -4   9  -2   41.61    5.59
   4   9   2   38.78    3.35
   4   9   2   44.15    3.57
   4   9   2   46.99    3.05
   4   9   3  369.55   15.39
  -4   9  -3  358.44   15.48
  -4   9  -3  299.81   17.28
   4   9   3  355.78   15.73
   4   9   3  375.75   15.84
   4   9   3  352.63   17.68
   4  -9   3  418.49   18.21
  -4   9  -3  388.72   15.64
   4  -9   4  172.17   10.06
   4   9   4  151.11    9.66
   4   9   4  167.06    7.32
   4   9   4  172.31    8.01
   4   9   4  149.45    7.82
  -4   9  -4  164.14    7.66
   4   9   5   36.07    3.04
   4  -9   5   37.36    5.17
  -4   9  -5   31.98    5.88
   4   9   5   37.02    2.69
   4   9   5   38.17    3.85
  -4   9  -5   40.06    3.28
   4   9   5   34.47    5.00
  -4   9  -6   14.00    5.26
  -4   9  -6   13.93    2.67
   4   9   6   11.96    4.44
   4   9   6   12.63    2.55
   4   9   6   14.18    3.12
  -4   9  -7   83.16    8.75
  -4   9  -7  109.54    5.63
   4   9   7  102.57    6.37
   4   9   7  104.98    5.71
   4   9   7   99.83    8.28
  -4   9  -8    4.77    4.92
  -4   9  -8   11.57    2.62
   4   9   8    7.60    2.69
   4   9   8   10.55    3.41
   4   9   8    7.26    4.76
   4   9   9   47.04    4.41
  -4   9  -9   48.22    3.72
   4   9   9   42.60    3.83
   4  -9   9   46.24    3.97
  -4   9 -10   27.92    3.32
   4   9  10   34.94    3.98
   4   9  10   24.80    4.26
   4   9  10   22.67    3.30
   4  -9  10   31.30    3.60
  -4   9 -10   22.37    3.59
  -4  -9 -10   22.71    3.44
   4   9  11   21.85    4.06
   4   9  11   26.11    3.59
   4  -9  11   21.14    3.29
   4   9  11   24.94    3.21
  -4   9 -11   23.74    3.56
  -4  -9 -11   22.25    3.31
   4  -9  12   76.50    4.79
   4   9  12   66.01    4.55
  -4   9 -12   71.12    4.84
  -4  -9 -12   64.91    4.61
   4   9  12   77.15    5.33
   4   9  12   87.39    4.82
   4   9  13  307.71   13.34
   4   9  13  315.99   12.88
   4  -9  13  273.51   12.94
   4   9  14   26.81    2.34
   4   9  14   29.18    3.16
   4   9  15   22.80    2.48
   4   9  16    8.43    1.48
  -4  10  20    6.59    0.89
  -4  10  19    2.31    1.21
  -4  10  18   52.63    3.05
  -4  10  17   19.39    2.39
  -4  10  16    6.62    2.47
  -4  10  16    6.67    2.01
   4  10 -15   10.19    2.70
  -4  10  15   10.76    2.76
  -4  10  15    9.65    2.49
  -4  10  14   81.10    5.30
   4  10 -14   95.96    5.30
  -4  10  13  303.17   13.98
   4  10 -13  327.89   13.94
  -4  10  12   63.34    4.77
   4  10 -12   76.66    4.71
   4  10 -11  135.01    6.51
  -4  10  11  113.96    6.53
  -4  10  11  125.02   10.11
  -4  10  10    7.02    3.03
  -4  10  10    2.23    6.24
   4  10 -10    6.21    3.70
   4  10  -9   36.67    2.49
   4  10  -9   28.37    4.16
  -4  10   9   28.82    3.60
   4  10  -8  223.10   10.04
   4  10  -8  252.47   11.48
  -4  10   8  240.96   10.79
  -4  10   7   17.65    2.91
   4  10  -7   15.63    2.32
   4  10  -7   20.09    3.61
  -4  10   7   20.84    3.92
   4  10  -6   -0.89    2.00
  -4  10   6    0.86    2.35
   4  10  -6    4.22    2.83
  -4  10   5  106.83    8.81
   4  10  -5  118.83    5.68
  -4  10   5  106.57    5.95
  -4  10   4  162.49    7.44
  -4  10   4  134.39    6.78
   4  10  -4  139.08    6.44
  -4  10   4  158.25    9.50
   4  10  -4  136.18    6.65
   4  10  -4  128.56    7.11
   4  10  -3   18.71    2.83
  -4  10   3   21.22    2.51
   4  10  -3   21.22    2.19
  -4  10   3   22.32    3.93
   4  10  -3   26.28    3.85
   4  10  -3   23.08    2.46
  -4  10   3   22.07    3.20
  -4  10   2    6.47    2.53
   4  10  -2    8.29    2.19
  -4  10   2    7.13    3.06
  -4  10   2    6.95    2.07
   4  10  -2    8.33    3.10
   4  10  -2    3.68    2.34
   4  10  -2    7.78    1.96
  -4  10   1    0.50    2.30
   4  10  -1   -0.18    2.15
  -4  10   1    0.90    2.44
  -4  10   1   -0.39    1.83
   4  10  -1   -1.01    2.08
   4  10  -1    1.60    1.93
   4  10  -1    3.35    2.87
  -4  10   0    3.45    2.36
   4  10   0    3.90    2.35
   4  10   0    1.33    2.07
  -4  10   0    1.28    1.82
   4  10   0    2.52    2.04
  -4  10   0    0.69    4.94
  -4  10  -1    0.21    4.55
   4  10   1    2.77    2.03
  -4  10  -1   -0.13    1.86
   4  10   1   -0.05    2.13
  -4  10  -1    1.49    2.33
  -4  10  -2   91.90    7.92
   4  10   2  115.01    5.46
  -4  10  -2  107.61    5.51
   4  10   2  102.64    5.73
  -4  10  -2  112.69    5.80
  -4  10  -3   17.14    4.35
   4  10   3   25.12    2.49
   4  10   3   21.03    3.23
   4  10   3   20.32    3.02
  -4  10  -3   22.59    2.73
  -4  10  -3   20.83    2.59
   4  10   4   89.44    4.67
   4  10   4   87.48    5.41
   4  10   4   87.32    5.30
  -4  10  -4   84.79    4.93
  -4  10  -5  132.79    6.80
   4  10   5  127.86    7.09
   4  10   5  136.63    7.21
   4  10   5  141.81    6.51
  -4  10  -6  176.56    8.50
   4  10   6  174.77    8.79
   4  10   6  176.33    8.00
   4  10   7   15.62    3.78
  -4  10  -7   19.38    2.98
   4  10   8    5.48    3.55
  -4  10  -8    6.75    2.74
   4  10   8    0.49    3.45
   4  10   9   22.44    4.22
  -4  10  -9   23.41    3.37
   4  10   9   25.09    3.03
  -4  10  -9   29.90    3.44
   4  10   9   26.12    3.87
   4  10  10   18.35    4.15
  -4  10 -10   19.89    3.19
  -4  10 -10   22.09    3.29
   4  10  10   18.24    3.63
   4  10  10   19.76    2.98
   4  10  11    1.37    3.13
   4  10  11   -0.59    3.72
   4  10  12    9.93    2.95
   4  10  12   11.20    3.51
   4  10  13   40.25    3.91
   4  10  13   43.77    3.27
   4  10  14  114.70    5.39
   4  10  14  115.80    5.89
   4  10  15   14.30    2.12
   4  10  16   48.10    2.64
  -4  11  19   13.84    1.30
  -4  11  18   13.78    1.69
  -4  11  17   23.58    2.37
  -4  11  16    2.38    2.10
  -4  11  15   59.34    3.77
  -4  11  15   59.02    4.07
   4  11 -14    1.46    2.64
  -4  11  14    5.24    2.64
  -4  11  14   -1.15    2.93
   4  11 -13    7.76    2.86
  -4  11  13    6.35    3.11
  -4  11  13    5.25    2.90
  -4  11  12   30.72    5.91
   4  11 -12   32.82    3.55
  -4  11  12   38.18    4.24
  -4  11  12   31.79    3.96
  -4  11  11  207.62   10.03
   4  11 -11  209.08    9.80
  -4  11  11  236.63   10.72
  -4  11  11  215.03   13.83
  -4  11  10  143.82   11.30
  -4  11  10  147.40    7.37
   4  11 -10  137.31    6.96
  -4  11  10  143.82    8.08
   4  11 -10  116.98    7.91
   4  11  -9  182.88    9.56
  -4  11   9  180.06    8.91
  -4  11   9  146.45   13.46
  -4  11   9  215.80   13.87
  -4  11   9  206.15    9.83
   4  11  -9  174.96    7.85
   4  11  -8  150.70    7.96
  -4  11   8  138.04    7.31
  -4  11   8  151.94   11.90
  -4  11   8  153.58    8.11
   4  11  -8  131.21    6.37
   4  11  -7  126.63    7.35
  -4  11   7  154.87   11.11
  -4  11   7  124.33    6.78
   4  11  -7  124.98    6.16
  -4  11   7  154.29    7.78
   4  11  -6    3.58    2.07
  -4  11   6    1.16    4.86
  -4  11   6    2.10    3.46
   4  11  -6    6.41    2.95
  -4  11   6    3.87    7.62
  -4  11   6    4.15    2.78
  -4  11   5  243.68   10.80
   4  11  -5  231.22   10.39
  -4  11   5  244.65   13.97
  -4  11   4   48.00    5.68
   4  11  -4   49.41    3.04
   4  11  -4   46.81    3.43
  -4  11   4   48.74    3.71
  -4  11   3   25.09    2.83
   4  11  -3   23.92    2.38
  -4  11   3   24.09    4.26
  -4  11   3   25.41    3.42
   4  11  -3   22.00    2.67
   4  11  -3   21.85    3.20
   4  11  -2    2.59    2.50
   4  11  -2    5.48    1.99
  -4  11   2    6.67    2.81
   4  11  -2    4.48    2.29
  -4  11   2    4.40    3.11
  -4  11   2   -1.74    6.46
  -4  11   2    4.31    2.18
  -4  11   1  546.87   22.63
   4  11  -1  539.56   22.50
  -4  11   1  591.11   23.04
   4  11  -1  521.02   22.65
   4  11  -1  573.31   22.87
  -4  11   0  162.49    7.79
   4  11   0  162.42    7.66
  -4  11   0  175.72    8.18
   4  11   0  160.02    7.85
   4  11   0  176.44    7.90
   4  11   1    2.43    2.40
   4  11   1    1.98    2.17
  -4  11  -1    2.34    2.51
  -4  11  -1    1.94    4.84
   4  11   1    3.93    2.21
  -4  11  -1    0.91    2.09
  -4  11  -2   62.88    4.16
  -4  11  -2   47.54    6.14
   4  11   2   57.77    3.65
   4  11   2   56.18    3.94
  -4  11  -2   54.29    3.75
  -4  11  -3   25.90    3.07
  -4  11  -3   16.12    4.59
   4  11   3   24.00    3.46
   4  11   3   20.47    3.07
  -4  11  -3   20.76    2.77
   4  11   3   26.17    2.68
  -4  11  -4   27.90    3.30
   4  11   4   25.75    2.64
   4  11   4   24.77    3.38
   4  11   4   25.94    3.66
   4  11   5  132.00    6.27
  -4  11  -5  131.08    6.76
   4  11   5  128.39    7.08
   4  11   5  118.46    6.90
   4  11   6   77.32    4.26
  -4  11  -6   75.06    4.85
   4  11   6   69.89    5.37
   4  11   6   68.46    5.23
   4  11   7   25.74    2.54
  -4  11  -7   26.79    3.35
   4  11   7   26.36    4.05
   4  11   8    5.97    3.65
  -4  11  -8    6.10    2.89
  -4  11  -9  265.90   12.11
   4  11   9  284.34   12.44
   4  11   9  244.46   12.27
  -4  11 -10   10.29    3.06
   4  11  10   14.06    3.53
   4  11  10    6.69    3.58
   4  11  11    3.00    3.06
   4  11  11   -3.04    3.50
   4  11  12   13.10    2.87
   4  11  12    6.45    3.16
   4  11  13   68.72    3.89
   4  11  13   58.28    4.26
   4  11  14   28.84    2.25
   4  11  14   26.64    2.80
  -4  11 -15   10.73    1.66
   4  11  15   11.22    1.87
   4  11  16   13.31    1.31
  -4  12  19   16.49    1.15
  -4  12  18   50.23    2.65
  -4  12  17  104.77    4.94
  -4  12  16  158.27    7.23
  -4  12  15    7.83    2.58
  -4  12  14   13.93    3.15
  -4  12  14   14.00    2.54
   4  12 -13   75.11    4.72
  -4  12  13   79.63    5.18
  -4  12  13   73.47    4.79
   4  12 -12   57.26    4.15
  -4  12  12   53.96    4.66
  -4  12  12   58.03    4.55
  -4  12  11    1.03    4.96
  -4  12  11   -3.18    6.05
   4  12 -11    0.89    2.64
  -4  12  11    0.24    3.65
  -4  12  11   -1.00    3.21
  -4  12  10    2.81    3.18
   4  12 -10    5.66    2.73
  -4  12  10   -3.37    5.80
   4  12 -10    0.73    3.60
  -4  12  10    4.80    3.85
  -4  12  10    3.54    6.46
  -4  12   9    5.48    3.27
  -4  12   9    0.35    6.65
  -4  12   9    5.45    6.53
   4  12  -9    3.51    3.86
  -4  12   9    0.96    3.77
   4  12  -9   16.40    1.83
  -4  12   8    5.02    3.24
  -4  12   8    7.87    7.18
  -4  12   8    4.41    5.69
   4  12  -8    2.64    3.68
   4  12  -8    7.23    1.92
  -4  12   8    5.38    3.89
  -4  12   7   40.04    3.91
  -4  12   7   37.10    6.96
   4  12  -7   38.68    4.26
   4  12  -7   34.50    2.89
  -4  12   7   42.07    4.80
   4  12  -6   17.72    2.43
  -4  12   6   21.55    3.26
  -4  12   6   14.26    7.74
  -4  12   6   21.75    4.09
   4  12  -6   23.35    3.76
  -4  12   6   18.73    5.61
  -4  12   5  534.53   23.31
  -4  12   5  566.20   26.37
   4  12  -5  561.22   23.63
   4  12  -5  534.30   22.97
  -4  12   5  626.04   23.95
  -4  12   4   87.11    7.23
   4  12  -4   89.12    4.56
  -4  12   4   93.93    5.32
   4  12  -4   93.33    4.87
  -4  12   3   57.49    5.76
   4  12  -3   57.61    4.48
   4  12  -3   57.50    3.48
   4  12  -3   57.53    3.84
  -4  12   3   60.28    4.09
  -4  12   2   53.23    3.90
   4  12  -2   52.62    3.39
  -4  12   2   53.39    5.22
  -4  12   2   61.45    4.39
   4  12  -2   49.03    3.76
   4  12  -2   54.41    4.11
  -4  12   1   51.22    3.69
   4  12  -1   52.36    3.45
  -4  12   1   43.19    7.33
  -4  12   1   54.41    4.34
   4  12  -1   47.25    3.76
   4  12  -1   49.94    3.85
  -4  12   0  280.91   12.01
   4  12   0  258.57   11.77
  -4  12   0  289.40   12.34
   4  12   0  266.55   11.97
   4  12   0  278.60   12.07
   4  12   1    5.26    2.70
   4  12   1    4.95    2.37
  -4  12  -1    4.67    2.90
  -4  12  -1    5.38    5.04
  -4  12  -1    6.05    2.57
   4  12   1    6.81    2.42
   4  12   2    7.33    2.47
  -4  12  -2    7.03    2.83
  -4  12  -2    6.94    4.64
   4  12   2    8.78    2.42
  -4  12  -2    5.68    2.57
  -4  12  -3   49.70    3.99
   4  12   3   52.83    3.64
   4  12   3   48.52    3.84
  -4  12  -3   47.71    3.83
   4  12   4    8.30    3.31
   4  12   4   13.34    2.40
  -4  12  -4   11.52    3.12
   4  12   4    8.59    2.91
   4  12   5  643.95   25.55
  -4  12  -5  635.23   25.93
   4  12   5  581.20   25.78
   4  12   5  602.40   25.96
   4  12   6    6.93    3.70
   4  12   6    9.11    3.62
   4  12   6   12.67    2.46
  -4  12  -6    7.56    3.17
  -4  12  -7    3.09    3.16
   4  12   7    3.69    3.56
   4  12   7    4.84    2.09
  -4  12  -7    4.87    2.97
   4  12   7   -1.65    3.65
   4  12   8  172.62    7.93
   4  12   8  171.34    8.98
  -4  12  -8  179.69    8.71
   4  12   9   41.31    4.44
  -4  12  -9   41.44    3.98
   4  12  10  287.78   12.70
  -4  12 -10  269.09   12.62
   4  12  11  131.86    7.17
   4  12  11  131.03    6.85
   4  12  12    5.76    2.52
   4  12  12   -1.51    2.94
   4  12  13    4.82    2.01
   4  12  13    4.21    2.51
  -4  12 -13    3.72    2.19
   4  12  14   45.21    2.97
   4  12  14   45.05    2.48
   4  12  15  243.60   10.21
  -4  13  18   21.62    1.46
  -4  13  17   31.90    2.14
  -4  13  16   19.28    2.08
  -4  13  15   15.10    2.38
  -4  13  14   19.98    2.46
  -4  13  14   27.15    3.13
  -4  13  13  304.87   13.95
  -4  13  13  344.89   14.25
  -4  13  12   14.30    3.39
  -4  13  12    3.84    2.95
   4  13 -11   89.43    5.19
  -4  13  11   90.38    5.99
  -4  13  11   89.70    5.76
  -4  13  10    4.62    3.94
   4  13 -10    0.64    2.52
  -4  13  10   -0.95    3.45
   4  13 -10   -0.44    3.89
  -4  13   9  108.85   10.25
   4  13  -9   98.19    6.67
  -4  13   9  110.20    6.88
  -4  13   9  100.50    6.07
  -4  13   8   55.57    5.13
  -4  13   8   48.57    7.74
   4  13  -8   49.78    2.94
  -4  13   8   42.02    4.36
   4  13  -8   40.29    4.86
  -4  13   7   48.96    4.30
  -4  13   7   45.49    4.89
   4  13  -7   48.54    4.78
   4  13  -7   41.01    3.02
   4  13  -6    4.31    2.28
  -4  13   6   13.84    5.32
   4  13  -6   13.27    3.41
  -4  13   6    4.41    7.36
  -4  13   6   11.49    4.01
  -4  13   6   10.83    3.25
   4  13  -5    7.61    2.32
  -4  13   5    8.65    4.41
  -4  13   5    6.55    3.55
   4  13  -5   13.10    3.47
  -4  13   5    9.73    3.00
   4  13  -4   34.08    3.15
  -4  13   4   35.29    5.17
  -4  13   4   30.69    3.55
  -4  13   4   35.88    4.27
  -4  13   3  220.04   12.14
   4  13  -3  209.60    9.31
   4  13  -3  214.27    9.65
  -4  13   3  228.10    9.95
   4  13  -2   21.37    2.94
  -4  13   2   23.14    7.05
   4  13  -2   27.54    2.51
  -4  13   2   26.58    3.28
   4  13  -2   18.88    3.27
  -4  13   1   79.30    4.72
   4  13  -1   72.67    4.18
  -4  13   1   73.31    5.17
   4  13  -1   74.32    4.81
   4  13  -1   64.56    4.50
  -4  13   0    4.04    3.05
   4  13   0    2.11    2.79
  -4  13   0    7.22    5.36
   4  13   0    2.82    2.22
  -4  13   0    4.19    2.62
   4  13   0   -0.06    2.55
  -4  13  -1  193.89    8.89
   4  13   1  184.53    8.63
   4  13   1  197.56    8.90
  -4  13  -1  191.20    9.08
   4  13   1  182.31    8.86
   4  13   2   19.19    3.23
   4  13   2   18.15    2.94
  -4  13  -2   16.20    2.99
  -4  13  -2   13.84    4.90
  -4  13  -2   14.44    3.30
   4  13   2   15.77    2.72
   4  13   3   20.57    2.86
   4  13   3   14.93    2.86
  -4  13  -3   22.50    3.54
  -4  13  -3   17.12    2.93
   4  13   4  108.37    5.71
  -4  13  -4  109.45    6.15
   4  13   4   99.81    5.91
   4  13   5   34.87    3.20
   4  13   5   29.15    3.79
   4  13   5   32.71    4.25
  -4  13  -5   34.48    3.82
   4  13   6   48.40    3.49
  -4  13  -6   42.22    3.98
   4  13   6   37.88    4.26
   4  13   6   45.06    4.53
  -4  13  -6   37.21    3.92
  -4  13  -7   10.63    3.29
  -4  13  -7    7.71    3.11
   4  13   7   10.30    2.26
   4  13   7    6.07    3.41
   4  13   7    9.26    3.75
   4  13   8  259.99   10.77
   4  13   8  235.51   11.54
   4  13   8  260.75   11.60
  -4  13  -8  258.25   11.47
   4  13   9   88.79    5.69
   4  13   9   96.83    5.83
  -4  13  -9   77.70    5.53
  -4  13  -9   87.81    5.42
  -4  13 -10    4.52    2.88
   4  13  10    8.41    3.22
  -4  13 -10    4.43    3.03
   4  13  11   58.73    3.93
  -4  13 -11   39.77    3.84
   4  13  12   24.41    3.07
  -4  13 -12   18.01    2.71
   4  13  13    2.77    2.18
   4  13  13    4.54    1.82
  -4  13 -13    2.50    1.86
   4  13  14    9.76    1.42
   4  13  14   10.64    1.77
   4  13  15    1.89    1.04
  -4  14  17    3.99    1.11
  -4  14  16    4.94    1.53
  -4  14  15   19.25    2.20
  -4  14  14   -0.20    2.10
  -4  14  13  442.13   20.17
  -4  14  13  548.12   20.50
  -4  14  12    0.59    2.86
  -4  14  12   -0.39    2.55
  -4  14  11  105.72    6.23
  -4  14  11  110.13    6.31
  -4  14  10  171.81    8.89
   4  14 -10  159.63    8.90
  -4  14  10  165.11    8.44
  -4  14   9  832.77   32.39
  -4  14   9  730.38   31.80
   4  14  -9  754.18   32.34
   4  14  -8  172.14    9.47
  -4  14   8  200.65   13.14
  -4  14   8  200.99    9.72
  -4  14   8  177.07    8.84
  -4  14   7  169.51    8.36
  -4  14   7  189.12   12.34
   4  14  -7  170.40    8.98
   4  14  -7  151.52    7.26
  -4  14   7  197.47    9.27
   4  14  -6   -1.68    2.25
  -4  14   6    2.63    5.13
   4  14  -6    4.73    3.61
  -4  14   6   -1.21    6.92
  -4  14   6    2.41    3.18
  -4  14   6    5.49    3.74
  -4  14   5   26.57    3.70
  -4  14   5   25.60    5.53
   4  14  -5   33.02    4.08
   4  14  -5   24.06    2.74
  -4  14   5   26.95    4.32
   4  14  -4    6.72    2.51
  -4  14   4    9.51    3.21
  -4  14   4    4.81    7.04
  -4  14   4    8.46    4.49
   4  14  -4   13.29    3.52
  -4  14   4    9.39    3.81
  -4  14   3  452.06   23.18
  -4  14   3  566.22   21.76
   4  14  -3  487.26   20.85
  -4  14   3  537.87   21.32
  -4  14   2   22.01    6.74
   4  14  -2   19.57    3.63
   4  14  -2   21.49    2.37
   4  14  -2   18.25    2.87
  -4  14   2   23.99    3.22
  -4  14   1    7.50    5.65
   4  14  -1    6.52    2.73
   4  14  -1    8.06    2.16
   4  14  -1    5.71    3.01
  -4  14   1   10.55    3.08
  -4  14   0    8.35    3.38
   4  14   0    7.14    2.97
  -4  14   0   10.27    5.81
   4  14   0    6.08    2.92
   4  14   0    9.15    2.36
  -4  14   0    9.93    3.14
  -4  14  -1  563.58   22.57
   4  14   1  519.40   22.22
  -4  14  -1  572.12   22.83
   4  14   1  571.02   22.61
   4  14   1  511.15   22.43
  -4  14  -2   26.24    3.86
  -4  14  -2   21.89    5.23
   4  14   2   26.94    3.04
   4  14   2   27.87    3.44
   4  14   2   24.89    3.33
  -4  14  -2   24.10    3.46
  -4  14  -3  300.20   13.17
   4  14   3  281.97   12.93
   4  14   3  281.03   13.16
  -4  14  -3  310.73   13.39
   4  14   3  301.36   13.04
   4  14   4   81.07    5.26
  -4  14  -4   86.31    5.57
   4  14   4   91.76    5.13
   4  14   5  268.79   12.66
   4  14   5  284.77   12.49
  -4  14  -5  299.90   13.05
  -4  14  -6   17.04    3.31
   4  14   6   22.92    3.95
   4  14   6   15.57    3.34
   4  14   6   19.95    2.82
  -4  14  -6   20.46    3.37
   4  14   7   74.50    5.24
   4  14   7   83.15    5.52
   4  14   7   84.78    4.59
  -4  14  -7   80.25    5.26
  -4  14  -7   68.44    5.14
  -4  14  -8  112.43    6.19
   4  14   8  109.31    6.25
   4  14   8  112.69    6.46
  -4  14  -8   96.86    6.12
   4  14   9   -3.03    3.15
  -4  14  -9    2.44    2.94
  -4  14  -9   -1.75    2.99
   4  14   9    0.95    3.19
  -4  14 -10   60.97    4.47
   4  14  10   67.86    4.49
   4  14  10   70.74    4.50
  -4  14 -11   19.04    2.76
   4  14  11   34.30    3.04
  -4  14 -12    1.64    1.92
   4  14  12    4.33    2.04
   4  14  13    2.90    1.80
   4  14  13    1.69    1.47
   4  14  14   13.17    1.53
  -4  15  16    8.54    1.29
  -4  15  15    5.41    1.63
  -4  15  14   84.70    4.41
  -4  15  13   92.19    5.02
  -4  15  12   -1.66    2.24
  -4  15  12   -1.16    2.82
  -4  15  11    6.80    2.80
  -4  15  11    7.98    2.96
   4  15 -10   37.62    4.35
  -4  15  10   38.03    4.08
  -4  15  10   37.75    4.04
   4  15  -9  182.04   10.09
  -4  15   9  214.62   10.12
  -4  15   9  199.81    9.62
   4  15  -8    0.78    3.80
  -4  15   8    3.50    3.78
  -4  15   8    3.76    3.34
   4  15  -7    4.80    3.53
  -4  15   7    3.57    3.23
  -4  15   7    6.53    3.96
  -4  15   6   -0.25    3.24
  -4  15   6   -0.40    6.90
   4  15  -6   -2.10    2.05
  -4  15   6    1.06    3.55
   4  15  -6    4.27    3.54
   4  15  -5   -1.00    2.18
  -4  15   5   -0.22    4.23
   4  15  -5    5.05    3.60
  -4  15   5    4.10    3.61
  -4  15   5    4.29    3.20
   4  15  -4    3.61    2.26
  -4  15   4    4.45    3.36
  -4  15   4    6.67    6.48
  -4  15   4    5.45    4.18
  -4  15   4    4.54    3.65
   4  15  -4    9.80    3.48
  -4  15   3  178.14    8.48
  -4  15   3  168.13    8.14
   4  15  -3  153.35    7.49
  -4  15   2   51.93    4.30
   4  15  -2   47.96    3.71
   4  15  -1    8.69    2.83
  -4  15   1   16.14    6.04
   4  15  -1   11.10    2.16
  -4  15   1   12.10    3.30
   4  15  -1    7.07    3.41
   4  15   0   14.92    3.12
  -4  15   0   11.72    5.54
   4  15   0   18.02    2.46
  -4  15   0   19.75    3.38
   4  15   0   19.09    3.56
  -4  15  -1   81.69    5.20
   4  15   1   81.65    4.49
   4  15   1   82.74    5.10
   4  15   1   75.26    4.97
  -4  15  -1   80.70    5.59
   4  15   2   58.90    4.38
  -4  15  -2   51.10    4.48
   4  15   2   53.86    3.82
   4  15   2   55.70    4.23
  -4  15  -2   62.10    4.90
   4  15   3   15.14    3.34
   4  15   3    5.32    2.73
  -4  15  -3    4.63    3.57
   4  15   3    6.12    3.01
   4  15   4   11.85    3.50
   4  15   4   10.85    2.96
  -4  15  -4    8.12    3.51
   4  15   4   11.94    2.90
   4  15   5   47.26    3.68
   4  15   5   39.91    3.78
  -4  15  -5   51.86    4.47
   4  15   6   82.10    4.54
  -4  15  -6   78.59    5.26
   4  15   6   68.59    4.76
   4  15   7  137.23    6.27
   4  15   7  123.32    6.63
   4  15   7  135.86    6.99
  -4  15  -7  129.86    6.94
   4  15   8   96.84    5.50
   4  15   8   91.54    5.61
  -4  15  -8   98.99    5.65
  -4  15  -8   77.94    5.28
   4  15   9   14.14    3.12
  -4  15  -9   14.60    3.13
   4  15   9   13.73    2.94
  -4  15  -9    9.65    2.87
  -4  15 -10   13.06    2.79
  -4  15 -10   10.45    2.55
   4  15  10   16.88    2.74
   4  15  10   15.73    2.81
   4  15  11   26.06    2.53
   4  15  11   24.20    2.60
   4  15  12  160.32    7.34
   4  15  12  168.53    7.29
   4  15  13    9.95    1.38
  -4  16  15  158.73    6.81
  -4  16  14   64.54    3.44
  -4  16  13    0.56    1.98
  -4  16  12    3.98    2.49
  -4  16  11    8.73    2.89
  -4  16  11    5.97    2.32
  -4  16  10    2.85    3.00
  -4  16  10    1.17    2.76
   4  16  -9   11.21    3.63
  -4  16   9   12.93    3.37
  -4  16   9   12.69    3.63
   4  16  -8   40.67    4.57
  -4  16   8   45.34    4.13
  -4  16   8   42.76    4.43
  -4  16   7   14.28    3.89
  -4  16   7   12.21    3.54
   4  16  -7    9.65    3.84
  -4  16   6   13.76    3.95
  -4  16   6    9.35    3.44
   4  16  -6   13.00    3.90
  -4  16   5  495.51   20.44
   4  16  -5  521.04   20.84
  -4  16   5  523.17   20.89
  -4  16   4  129.32    6.90
   4  16  -4  138.08    7.09
   4  16  -4  111.38    5.97
  -4  16   4  136.57    7.33
  -4  16   3  129.31    6.70
   4  16  -3  106.81    6.88
  -4  16   3  134.81    7.17
   4  16  -3  113.89    5.93
  -4  16   2  107.50    6.58
  -4  16   2  119.58    6.39
   4  16  -2  101.15    5.61
   4  16  -1   11.26    2.80
  -4  16   1    6.58    3.12
   4  16   0   60.99    3.77
  -4  16   0   73.93    4.96
   4  16   0   68.92    4.45
   4  16   0   68.97    5.05
   4  16   1   19.73    2.50
   4  16   1   19.44    3.15
  -4  16  -1   21.22    3.47
   4  16   1   21.11    3.63
   4  16   2   12.51    3.18
   4  16   2   11.18    3.22
   4  16   2   18.08    2.53
  -4  16  -2   14.72    3.19
  -4  16  -2   16.69    3.82
   4  16   3   14.70    3.15
   4  16   3   12.79    3.19
  -4  16  -3   13.45    3.77
   4  16   3   15.07    2.59
   4  16   4   28.11    3.07
  -4  16  -4   29.29    3.89
   4  16   4   35.31    3.62
   4  16   4   28.89    3.30
   4  16   5  628.04   26.79
   4  16   5  663.43   26.89
   4  16   5  654.37   26.98
  -4  16  -5  660.29   27.30
   4  16   6    4.03    2.44
  -4  16  -6    7.10    3.19
   4  16   6    3.49    2.59
   4  16   7  104.16    5.20
  -4  16  -7  102.15    5.90
   4  16   7  103.30    5.44
   4  16   8   58.95    3.86
  -4  16  -8   57.16    4.20
   4  16   8   58.27    4.03
  -4  16  -9   14.73    2.93
  -4  16  -9   11.71    2.42
   4  16   9   14.89    2.56
   4  16  10  246.13   10.32
   4  16  10  226.80   10.24
   4  16  11   21.95    2.25
   4  16  11   25.83    2.26
   4  16  12   20.94    1.81
   4  16  12   20.19    1.73
   4  16  13   16.23    1.22
  -4  17  13    4.38    1.69
  -4  17  12    6.85    2.09
  -4  17  11  375.88   15.94
  -4  17  10   -0.28    2.71
   4  17  -9   10.97    3.27
  -4  17   9   15.73    2.93
  -4  17   9   12.92    2.94
   4  17  -8   15.02    3.63
  -4  17   8   11.06    3.28
  -4  17   8   13.27    3.29
  -4  17   7  193.03    9.41
  -4  17   7  188.27    9.03
   4  17  -7  176.11    9.48
  -4  17   6   40.45    4.20
  -4  17   6   37.30    3.88
   4  17  -6   42.27    4.67
  -4  17   5  327.07   14.28
  -4  17   5  315.87   13.95
   4  17  -5  295.02   14.19
  -4  17   4   94.69    5.70
  -4  17   4   87.71    5.37
   4  17  -4   88.40    5.70
  -4  17   3   30.52    4.06
   4  17  -3   23.23    2.63
  -4  17   3   30.50    3.94
   4  17  -3   32.83    3.80
  -4  17   2   53.27    4.60
  -4  17   2   54.23    4.51
   4  17  -2   44.93    3.42
  -4  17   1  425.75   17.17
  -4  17   1  409.90   16.78
  -4  17   0   22.05    3.49
   4  17   0   20.19    2.91
   4  17   0   13.10    3.60
  -4  17  -1    9.34    3.35
   4  17   1   11.23    2.83
   4  17   1    6.92    3.28
   4  17   2  143.30    7.13
   4  17   2  142.19    7.33
   4  17   3   53.81    4.27
  -4  17  -3   59.24    4.82
   4  17   3   59.09    4.39
   4  17   3   58.90    3.58
   4  17   4   12.76    3.09
   4  17   4   16.27    2.38
  -4  17  -4   21.21    3.58
   4  17   4   13.58    3.03
   4  17   5  101.67    5.82
   4  17   5  106.81    5.36
  -4  17  -5  110.26    6.25
   4  17   5  102.71    5.69
   4  17   6    4.05    2.83
   4  17   6    9.89    2.26
   4  17   6    3.66    2.37
  -4  17  -6    7.89    3.05
   4  17   7  233.98   10.42
   4  17   7  245.39   10.47
  -4  17  -7  236.49   10.99
  -4  17  -8   25.95    3.27
   4  17   8   31.44    2.66
  -4  17  -9   61.59    4.16
   4  17   9   72.71    3.76
   4  17   9   66.63    3.98
   4  17  10    4.42    1.87
   4  17  10    6.24    1.62
   4  17  11    2.07    1.43
   4  17  11    5.23    1.30
   4  17  12   19.78    1.36
  -4  18  12   40.50    2.59
  -4  18  11   16.64    2.23
  -4  18  10   30.53    2.86
  -4  18   9   65.58    4.07
   4  18  -9   59.35    4.34
  -4  18   8   31.42    3.23
   4  18  -8   24.86    3.49
  -4  18   8   29.47    3.21
   4  18  -7   15.36    3.42
  -4  18   7   14.62    3.19
  -4  18   7   18.93    3.17
   4  18  -6    5.26    3.46
  -4  18   6    6.30    3.18
  -4  18   6    9.11    3.07
   4  18  -5   21.69    3.62
  -4  18   5   20.65    3.40
  -4  18   5   21.51    3.71
  -4  18   4  199.16    9.67
   4  18  -4  194.29    9.63
  -4  18   4  194.57    9.37
  -4  18   3   29.37    3.95
  -4  18   3   37.31    4.03
   4  18  -3   32.90    3.71
  -4  18   2   56.61    4.76
   4  18  -2   52.58    3.38
  -4  18   2   54.74    4.49
  -4  18   1   70.38    4.99
   4  18  -1   62.29    3.89
  -4  18   1   68.02    4.86
  -4  18   0   67.35    5.13
   4  18   0   64.39    4.01
  -4  18   0   71.13    4.72
   4  18   1  133.09    7.35
   4  18   1  147.58    6.84
   4  18   2   15.08    3.32
   4  18   2   17.27    2.73
   4  18   3   40.78    3.82
   4  18   3   39.17    3.46
  -4  18  -4   42.57    3.83
   4  18   4   32.24    3.40
   4  18   4   36.78    3.27
   4  18   5   12.05    2.72
  -4  18  -5   16.99    3.22
   4  18   5   16.64    2.71
  -4  18  -6  203.59    9.04
   4  18   6  193.48    8.54
   4  18   7    8.97    2.34
  -4  18  -7   10.36    2.77
  -4  18  -8    3.87    2.37
   4  18  10   21.37    1.77
   4  18  11   46.72    2.30
  -4  19  11    5.12    0.94
  -4  19  11    6.42    1.53
  -4  19  10   41.24    2.62
  -4  19  10   27.19    1.77
  -4  19   9   31.35    2.79
   4  19  -8   37.70    3.46
  -4  19   8   45.75    3.30
  -4  19   7   65.82    4.15
   4  19  -7   60.73    4.37
  -4  19   7   62.50    4.05
  -4  19   6   11.38    2.84
   4  19  -6    9.11    2.98
  -4  19   6   13.14    2.91
  -4  19   5   13.53    2.96
   4  19  -5   14.21    3.21
  -4  19   5   15.23    3.17
  -4  19   4   35.18    3.63
   4  19  -4   33.71    3.82
  -4  19   4   35.99    3.70
  -4  19   3  271.03   11.55
   4  19  -3  245.85   11.62
  -4  19   3  248.68   11.71
  -4  19   2   95.69    5.61
   4  19  -2   98.30    5.71
  -4  19   2   96.65    5.75
  -4  19   1   92.69    5.56
  -4  19   1   91.08    5.42
  -4  19   0   47.19    4.22
   4  19   0   46.65    3.02
  -4  19  -1   32.76    3.68
   4  19   1   25.97    3.51
   4  19   1   33.95    2.73
   4  19   2   58.34    4.31
   4  19   2   65.21    3.73
   4  19   3   99.50    5.46
   4  19   3   99.17    5.06
  -4  19  -4   70.85    4.52
   4  19   4   62.44    4.16
   4  19   4   74.39    4.03
  -4  19  -5   55.38    3.90
   4  19   5   50.04    3.20
   4  19   6   -1.39    1.96
  -4  19  -6    0.10    2.49
   4  19   6   -2.34    1.87
  -4  19  -7   87.79    4.95
   4  19   7   95.93    4.58
   4  19   8    1.64    1.51
  -4  20   9    4.41    1.63
  -4  20   8    6.91    1.94
  -4  20   7   46.87    2.83
   4  20  -7   45.20    3.39
  -4  20   7   53.32    3.31
   4  20  -6   -1.54    2.37
  -4  20   6    0.64    2.09
  -4  20   5   11.79    2.59
   4  20  -5   10.04    2.71
  -4  20   5   13.97    2.52
  -4  20   4   42.51    3.57
   4  20  -4   42.95    3.71
  -4  20   4   43.06    3.40
  -4  20   3  156.79    7.70
   4  20  -3  142.88    7.60
  -4  20   3  170.46    7.57
  -4  20   2  159.43    7.90
   4  20  -2  160.21    7.86
  -4  20   2  165.51    7.75
  -4  20   1    4.01    2.60
  -4  20   0  361.13   15.56
   4  20   1   62.48    4.12
  -4  20  -1   71.07    4.31
   4  20   2   13.72    2.34
  -4  20  -2    9.81    2.63
   4  20   3   10.01    2.16
   4  20   3    7.43    1.75
   4  20   4    9.84    1.94
   4  20   4    6.51    1.71
  -4  20  -5   39.47    3.16
   4  20   5   38.99    2.53
   4  20   5   37.20    2.44
  -4  20  -6    2.34    1.94
   4  20   6    5.84    1.46
   4  20   7   53.09    2.70
  -4  21   8   89.49    4.21
  -4  21   7   13.71    1.76
  -4  21   6    4.66    1.45
   4  21  -6    1.94    1.76
  -4  21   6    1.77    1.66
   4  21  -5   15.44    2.28
  -4  21   5   14.69    2.10
   4  21  -4   24.50    2.68
  -4  21   4   27.50    2.49
   4  21  -3   -0.88    2.20
  -4  21   3    3.00    1.98
   4  21  -2    6.25    2.33
  -4  21   2    8.97    2.17
   4  21  -1  122.32    6.59
  -4  21   1  151.87    6.69
  -4  21   0    3.37    2.18
  -4  21  -1    2.98    2.14
   4  21   2    8.42    1.90
  -4  21  -2    7.31    2.17
   4  21   3    7.13    1.73
  -4  21  -3    7.92    2.07
   4  21   4   10.55    1.57
   4  21   5    1.95    1.11
   4  22  -5   16.56    1.65
  -4  22   4   88.85    3.95
   4  22  -4   72.04    4.05
   4  22  -3   11.25    1.77
   4  22  -2    3.10    1.60
   4  22  -1    7.45    1.73
  -4  22   1    7.30    1.49
  -4  22   0   17.95    1.85
  -4  22  -1   22.04    2.00
   4  22   2   17.95    1.75
  -4  22  -2   22.66    1.91
   5   0 -21   -0.07    0.86
   5   0 -20    3.20    1.40
  -5   0  20    3.55    0.96
   5   0 -19    0.65    1.68
   5   0 -18    1.53    2.22
   5   0 -17    1.16    2.51
   5   0 -16    5.94    2.69
   5   0 -15   -2.25    2.98
   5   0 -14  289.11   15.75
   5   0 -14  274.20   12.34
   5   0 -13    0.89    5.09
   5   0 -13   -2.76    3.09
   5   0 -12 1341.06   59.22
   5   0 -12 1391.19   55.83
   5   0 -11   -0.65    4.89
   5   0 -11    1.90    2.77
   5   0 -10  288.00   15.64
   5   0 -10  277.06   12.38
   5   0  -9    2.28    4.48
   5   0  -9    0.56    2.40
   5   0  -8    6.27    4.79
   5   0  -8   10.49    2.64
   5   0  -8    4.44    2.43
   5   0  -7   -1.80    2.26
   5   0  -7    3.73    4.07
   5   0  -7    0.80    2.06
   5   0  -7    0.20    4.16
   5   0  -6  223.73    9.56
   5   0  -6  219.86    9.43
   5   0  -6  249.66   12.42
   5   0  -6  235.67   12.74
   5   0  -5    0.19    4.36
   5   0  -5    0.16    3.76
   5   0  -5    0.14    2.02
   5   0  -5    3.48    1.60
   5   0  -5   -1.50    1.90
   5   0  -4    4.48    4.77
   5   0  -4    2.39    1.91
   5   0  -4    4.35    3.86
   5   0  -4    5.04    1.70
   5   0  -4    2.70    1.93
   5   0  -3   -0.99    3.60
   5   0  -3    0.82    1.89
   5   0  -3   -0.92    1.66
   5   0  -2 1569.52   62.10
   5   0  -2 1577.13   64.59
   5   0  -2 1581.26   61.94
   5   0  -2 1483.22   61.77
   5   0  -1   -2.24    3.93
   5   0  -1    1.20    1.74
   5   0  -1   -0.40    2.09
   5   0  -1   -0.64    1.69
   5   0   0  167.51    7.74
   5   0   0  166.56    7.67
   5   0   0  173.28    8.03
   5   0   0  187.58   10.81
   5   0   1    0.74    3.93
   5   0   1    0.86    1.75
   5   0   1    0.88    1.90
   5   0   1    1.70    2.21
   5   0   2  182.68    9.03
   5   0   2  199.78    8.81
   5   0   2  182.51   11.51
   5   0   2  190.70    8.66
   5   0   2  207.74    8.72
   5   0   3    0.44    2.00
   5   0   3    0.41    4.37
   5   0   3   -0.06    2.30
   5   0   3    0.34    1.80
   5   0   4   27.83    5.96
   5   0   4   34.61    2.91
   5   0   4   33.84    3.48
   5   0   4   30.89    2.63
   5   0   5    2.95    2.15
   5   0   5    0.90    1.91
   5   0   5    0.78    2.69
   5   0   5    4.74    5.34
   5   0   6   41.31    7.44
   5   0   6   51.48    3.40
   5   0   6   44.71    4.33
   5   0   6   52.34    3.62
   5   0   7    1.92    3.23
   5   0   7    1.63    2.23
   5   0   7    1.69    5.94
   5   0   8   57.52    8.39
   5   0   8   63.97    4.12
  -5   0  -8   55.59    8.72
   5   0   8   62.36    5.02
   5   0   9   -1.54    6.15
  -5   0  -9    7.27    6.21
   5   0   9   -2.35    3.73
   5   0  10   61.99    8.85
   5   0  10   68.02    5.54
  -5   0 -10   83.04    9.84
   5   0  11   -0.16    3.97
   5   0  12  101.59    6.55
  -5   0 -13    0.24    3.72
   5   0  13    0.07    3.41
  -5   0 -14   26.49    3.86
   5   0  14   31.28    3.61
   5   0  15   -0.54    2.39
  -5   0 -15    2.22    2.58
   5   0  16    8.59    2.03
  -5   0 -16    8.48    2.08
   5   0  17    0.65    1.28
  -5   0 -17   -1.56    1.27
   5  -1 -21   33.65    1.83
  -5  -1  20   23.28    1.61
  -5   1  20   27.74    1.69
   5  -1 -19   37.07    2.63
   5  -1 -18    2.42    2.07
   5  -1 -17   45.52    3.52
   5  -1 -16  281.16   12.36
   5  -1 -15    0.54    2.69
   5  -1 -14    1.19    2.89
   5  -1 -14    3.69    4.91
   5  -1 -13   59.36    4.44
   5  -1 -13   61.79    7.38
   5  -1 -12  119.29    6.36
   5  -1 -12  120.89    9.41
   5  -1 -11   12.93    2.87
   5  -1 -11   15.84    5.21
   5  -1 -10    0.21    2.64
   5  -1 -10    2.55    4.93
   5  -1  -9    2.66    2.46
   5  -1  -9    4.57    4.86
   5  -1  -8   69.62    4.29
   5  -1  -8   54.93    3.94
   5  -1  -8   58.13    6.63
   5  -1  -7   10.94    2.46
   5  -1  -7   17.34    5.09
   5  -1  -7   12.91    2.27
   5  -1  -7   10.32    4.36
   5  -1  -6  476.16   19.05
   5  -1  -6  504.64   22.41
   5  -1  -6  495.79   21.71
   5  -1  -6  485.28   18.95
   5  -1  -5    1.16    1.87
   5  -1  -5    0.37    1.99
   5   1  -5    4.60    1.81
   5  -1  -5    3.70    1.57
   5  -1  -5    4.48    4.28
   5  -1  -5    4.22    3.92
   5  -1  -4   89.64    4.64
   5  -1  -4   77.60    4.16
   5   1  -4   85.27    4.42
   5  -1  -4   96.77    7.31
   5  -1  -4   85.30    4.58
   5  -1  -3   17.71    4.37
   5  -1  -3   19.17    2.33
   5  -1  -3   14.07    1.86
   5   1  -3   12.18    1.97
   5  -1  -2  153.10    9.35
   5  -1  -2  146.65    6.96
   5   1  -2  146.51    6.71
   5  -1  -2  150.22    6.79
   5   1  -2  141.08    6.63
   5  -1  -2  134.01    6.48
   5   1  -1  189.38    8.22
   5  -1  -1  183.52    8.43
   5  -1  -1  190.42   11.11
   5  -1  -1  176.09    8.04
   5   1  -1  179.09    8.18
   5  -1   0   25.89    4.73
   5  -1   0   21.84    2.69
   5   1   0   25.54    2.48
   5  -1   0   24.75    2.30
   5  -1   0   20.36    2.10
   5   1   0   20.22    2.34
   5   1   1    0.86    1.79
   5  -1   1    2.58    3.89
   5  -1   1    1.42    2.21
   5   1   1    1.39    1.80
   5  -1   1    1.15    1.86
   5   1   1    0.89    1.82
   5  -1   2  244.52   13.85
   5  -1   2  238.61   11.26
   5  -1   2  250.73   10.94
   5   1   2  249.99   11.00
   5   1   2  249.30   10.92
   5   1   2  262.29   10.92
   5  -1   2  253.37   10.84
   5  -1   3  276.26   15.18
   5  -1   3  284.57   11.81
   5   1   3  284.07   11.85
   5  -1   3  260.12   12.24
   5   1   3  269.64   11.98
   5  -1   3  269.10   11.88
   5   1   3  275.64   11.86
   5  -1   4   60.47    7.25
   5  -1   4   56.54    4.20
   5   1   4   58.91    3.79
   5  -1   4   59.16    3.70
   5   1   4   61.64    3.64
   5  -1   4   59.74    3.55
   5  -1   5   85.40    8.75
   5  -1   5   96.68    5.78
   5   1   5   98.58    5.25
   5  -1   5   93.08    5.11
   5  -1   5   98.82    4.92
   5   1   5   97.83    5.01
   5  -1   6  238.31   15.67
   5  -1   6  267.96   11.07
   5  -1   6  244.81   11.79
   5  -1   6  249.87   11.23
   5   1   6  257.47   11.42
   5   1   7    5.57    2.54
   5  -1   7    5.36    6.03
   5  -1   7    2.96    3.35
  -5  -1  -8    0.37    5.70
   5  -1   8    1.09    3.67
   5   1   8    1.93    2.42
   5  -1   8   -0.30    5.80
  -5  -1  -9  124.01   12.11
   5  -1   9  143.30    8.24
   5   1   9  156.59    7.32
   5  -1   9  131.59   11.63
  -5  -1 -10    8.55    6.22
   5  -1  10   10.10    4.14
   5  -1  10   13.88    6.62
   5   1  10   18.10    2.68
   5  -1  11    0.16    3.78
   5  -1  12   43.91    4.72
   5  -1  13  229.75   10.55
  -5  -1 -13  201.16   10.72
   5  -1  14   62.02    4.53
  -5  -1 -14   56.34    4.61
   5  -1  15   63.14    4.06
  -5  -1 -15   51.62    4.03
   5  -1  16   32.10    2.62
  -5  -1 -16   26.47    2.55
  -5  -1 -17   -1.52    1.28
   5  -1  17    1.47    1.19
   5  -2 -21    6.61    0.94
   5   2 -21    4.78    0.90
   5  -2 -20    4.00    1.32
   5   2 -20    3.33    1.31
  -5   2  20    3.31    1.02
   5   2 -19   89.17    4.02
   5  -2 -19   93.95    4.06
   5   2 -18  101.04    5.13
   5  -2 -18  104.95    5.14
   5  -2 -17    4.08    2.54
   5   2 -17    0.67    2.34
   5   2 -16   52.18    3.93
   5  -2 -16   54.21    3.97
   5  -2 -15   11.52    2.85
   5   2 -15   15.81    2.92
   5   2 -14    6.59    5.02
   5  -2 -14   10.08    5.18
  -5   2  14    5.47    6.19
  -5  -2  14    6.23    6.01
   5   2 -14    8.03    2.99
   5  -2 -14    8.10    3.02
   5  -2 -13   -1.05    2.81
   5   2 -13   -1.93    2.79
   5   2 -13    2.17    4.73
   5  -2 -13    3.72    4.94
   5   2 -12  176.24    8.69
   5  -2 -12  181.98    8.70
   5   2 -12  204.47   12.21
   5  -2 -12  194.23   12.05
   5  -2 -11    6.20    2.63
   5   2 -11    5.49    2.63
   5  -2 -11    9.30    5.07
   5   2 -11    9.03    5.06
   5  -2 -10   29.67    3.27
   5   2 -10   30.25    3.24
   5  -2 -10   30.41    5.97
   5   2 -10   32.15    5.97
   5   2  -9   67.32    4.34
   5  -2  -9   65.03    4.41
   5  -2  -9   71.41    7.28
   5   2  -9   70.56    7.38
   5  -2  -8  650.44   28.22
   5   2  -8  633.63   28.19
   5  -2  -8  702.52   31.39
   5   2  -8  669.50   31.20
   5  -2  -8  740.35   28.45
   5   2  -8  740.05   28.44
   5  -2  -7  192.44    8.62
   5   2  -7  177.46    8.57
   5   2  -7  160.95    7.98
   5  -2  -7  186.44   11.53
   5   2  -7  189.27   11.59
   5   2  -7  200.97   11.37
   5   2  -7  192.44    8.48
   5  -2  -7  197.11    8.49
   5  -2  -7  213.61   11.51
   5   2  -6   17.60    4.51
   5  -2  -6   25.01    4.67
   5  -2  -6   21.89    2.61
   5   2  -6   20.81    2.56
   5   2  -6   21.49    2.24
   5   2  -6   21.69    2.47
   5  -2  -6   21.08    2.46
   5  -2  -6   21.17    4.87
   5   2  -6   20.25    4.79
   5  -2  -5  308.50   13.08
   5   2  -5  310.05   13.05
   5   2  -5  282.95   12.80
   5   2  -5  298.69   12.97
   5  -2  -5  300.37   12.98
   5   2  -5  304.04   15.39
   5  -2  -5  308.99   15.43
   5  -2  -5  340.26   16.39
   5   2  -5  339.83   16.32
   5   2  -4  114.15    5.71
   5  -2  -4  116.78    5.75
   5   2  -4  112.46    5.58
   5  -2  -4  115.71    8.39
   5   2  -4  107.93    8.18
   5   2  -4  111.71    5.66
   5  -2  -4  110.52    5.69
   5  -2  -4  144.68    9.30
   5   2  -4  144.71    9.42
   5   2  -3  297.56   14.91
   5  -2  -3  299.66   14.94
   5  -2  -3  300.48   12.34
   5   2  -3  295.37   12.28
   5  -2  -3  252.71   11.86
   5   2  -3  301.05   12.20
   5  -2  -2  144.92    7.10
   5   2  -2  144.49    7.05
   5   2  -2  149.91    6.88
   5   2  -2  154.91    9.48
   5  -2  -2  149.08    9.30
   5   2  -2  158.04    6.91
   5  -2  -2  163.62    6.96
   5  -2  -2  126.13    6.47
   5   2  -2  150.24    6.84
   5   2  -1   37.95    2.85
   5  -2  -1   28.67    4.85
   5   2  -1   34.93    2.80
   5  -2  -1   32.17    2.94
   5   2  -1   38.59    3.07
   5   2  -1   36.42    5.18
   5   2   0    2.68    4.05
   5  -2   0   -0.18    4.25
   5   2   0    7.23    2.04
   5   2   0   10.50    2.04
   5  -2   0    8.75    2.30
   5   2   0    4.89    2.24
   5  -2   1   24.11    2.33
   5   2   1   25.50    2.50
   5   2   1   27.08    5.08
   5  -2   1   17.03    4.78
   5   2   1   25.99    2.41
   5   2   1   25.46    2.47
   5  -2   1   24.57    2.82
   5   2   1   19.51    2.72
   5  -2   2 1094.14   45.03
   5   2   2 1078.05   45.00
   5   2   2 1122.37   44.80
   5  -2   2 1101.95   44.71
   5   2   2 1055.26   47.73
   5  -2   2 1068.56   47.71
   5   2   2 1102.64   44.77
   5   2   2 1156.69   44.72
   5  -2   3    0.17    2.50
   5   2   3    0.92    2.28
   5   2   3    3.08    4.38
   5  -2   3    3.12    4.42
   5   2   3    0.44    2.00
   5  -2   3    0.62    1.71
   5   2   3    2.91    2.02
   5  -2   3    1.53    1.85
   5   2   3    1.03    2.16
   5   2   4   95.10    4.96
   5  -2   4   98.60    4.73
   5   2   4   92.48    5.06
   5  -2   4   94.62    4.89
   5   2   4   79.95    8.03
   5  -2   4   90.72    8.48
   5   2   4  100.00    4.99
   5  -2   4   83.95    5.34
   5   2   4   79.89    5.27
   5   2   5  200.83    9.47
   5   2   5  174.53   12.84
   5  -2   5  190.10   13.03
   5  -2   5  213.20    9.08
   5  -2   5  196.01    9.84
   5   2   5  204.90    9.82
   5   2   5  216.68    9.28
   5  -2   6   31.16    2.51
   5   2   6   29.04    6.72
   5  -2   6   32.35    6.91
   5   2   6   29.66    3.21
   5  -2   6   27.52    3.59
   5   2   6   24.71    3.60
   5   2   7  381.81   21.24
   5  -2   7  418.14   21.72
   5  -2   7  388.76   17.58
   5   2   7  395.58   17.50
   5   2   7  404.49   17.09
  -5  -2  -8   15.38    6.47
  -5   2  -8   19.76    6.82
   5  -2   8    8.74    3.86
   5   2   8   10.25    3.69
   5   2   8   10.50    2.76
   5   2   8    7.66    6.00
   5  -2   8   13.02    6.30
   5   2   9   34.61    7.64
   5  -2   9   35.71    7.32
   5  -2   9   38.72    4.58
   5   2   9   39.20    4.72
   5   2   9   44.03    3.67
  -5  -2  -9   46.12    7.91
  -5   2  -9   36.19    7.55
   5   2  10   97.23   10.02
   5  -2  10   89.32    9.93
   5   2  10  115.98    5.76
  -5  -2 -10   74.67    9.85
  -5   2 -10   97.64   10.60
   5  -2  10  100.52    6.75
   5   2  10   99.46    6.71
   5   2  11   81.67    4.67
   5  -2  11   76.36    5.89
   5  -2  12  108.58    6.72
  -5  -2 -13    3.15    3.66
   5  -2  13    5.10    3.36
  -5  -2 -14   10.50    3.21
   5  -2  14    8.09    2.99
   5   2  14    9.35    3.06
  -5  -2 -15   13.05    2.74
   5  -2  15   14.01    2.61
   5   2  15   13.31    2.67
  -5   2 -16   33.75    2.77
  -5  -2 -16   36.69    2.75
   5  -2  16   39.39    2.78
   5   2  16   41.01    2.83
  -5   2 -17   17.70    1.69
  -5  -2 -17   20.48    1.68
   5  -2  17   32.31    1.88
   5   2  17   30.12    1.83
   5  -3 -21    7.90    0.87
   5   3 -21    7.98    0.86
   5   3 -20  121.62    4.83
   5  -3 -20  132.94    4.87
   5  -3 -19   18.48    1.92
   5   3 -19   18.75    1.92
  -5   3  19   13.93    1.56
   5  -3 -18   19.91    2.27
   5   3 -18   17.17    2.28
  -5   3  18   14.89    1.90
   5   3 -17   29.20    2.99
   5  -3 -17   33.13    2.99
   5   3 -16   25.65    3.07
   5  -3 -16   24.53    3.02
   5  -3 -15    3.97    2.80
   5   3 -15    2.00    2.60
   5  -3 -14  287.92   12.05
   5   3 -14  276.25   12.05
  -5   3  14  192.94   16.12
  -5  -3  14  207.70   16.50
   5   3 -14  281.28   15.20
   5  -3 -14  272.40   15.16
   5   3 -13    2.55    4.69
   5  -3 -13    1.72    4.91
   5  -3 -13    1.98    2.95
   5   3 -13    2.05    2.83
   5   3 -12   21.17    5.65
   5  -3 -12   20.78    5.61
   5   3 -12   17.02    3.05
   5  -3 -12   20.08    3.21
   5   3 -11   48.09    6.73
   5  -3 -11   43.30    6.49
   5   3 -11   43.78    3.77
   5  -3 -11   48.53    3.89
   5  -3 -10  630.47   28.43
   5   3 -10  606.00   28.18
   5  -3 -10  594.16   24.97
   5   3 -10  595.44   24.94
   5  -3  -9   44.66    6.22
   5   3  -9   48.06    6.25
   5   3  -9   38.06    3.46
   5  -3  -9   40.39    3.45
   5  -3  -8    1.40    2.31
   5   3  -8    1.98    2.34
   5  -3  -8    8.10    2.87
   5   3  -8   10.84    2.92
   5  -3  -8    1.83    4.44
   5   3  -8    3.41    4.35
   5   3  -8    5.22    1.75
   5  -3  -7  233.13   12.84
   5   3  -7  218.84   12.66
   5   3  -7  216.86   12.17
   5  -3  -7  233.15   12.39
   5   3  -7  199.42    9.34
   5  -3  -7  217.83    9.38
   5  -3  -7  196.39    9.42
   5   3  -7  198.73    9.42
   5  -3  -6   51.83    3.49
   5   3  -6   46.92    3.40
   5   3  -6   48.91    3.32
   5   3  -6   49.69    5.66
   5  -3  -6   48.19    5.61
   5  -3  -6   48.91    3.32
   5  -3  -6   47.26    6.11
   5   3  -6   47.83    6.16
   5   3  -6   45.62    3.16
   5   3  -5   33.59    2.83
   5  -3  -5   33.08    2.88
   5   3  -5   32.58    2.73
   5  -3  -5   32.09    2.76
   5   3  -5   38.39    5.05
   5  -3  -5   32.80    4.91
   5  -3  -5   39.44    5.71
   5   3  -5   40.73    5.72
   5   3  -5   28.69    2.73
   5  -3  -4 1335.88   52.99
   5   3  -4 1285.33   52.95
   5   3  -4 1282.40   52.86
   5  -3  -4 1326.15   52.97
   5   3  -4 1239.60   52.91
   5   3  -4 1326.64   55.62
   5  -3  -4 1354.21   55.68
   5  -3  -4 1614.17   57.31
   5   3  -4 1615.08   57.22
   5   3  -3    0.90    1.90
   5   3  -3    0.17    3.79
   5  -3  -3    2.33    4.09
   5   3  -3    1.04    1.88
   5  -3  -3   -0.04    1.97
   5   3  -3    2.00    1.92
   5   3  -3    0.48    2.06
   5   3  -2   59.53    3.48
   5  -3  -2   50.92    5.56
   5   3  -2   58.18    5.89
   5   3  -2   49.76    3.63
   5  -3  -2   55.24    3.47
   5   3  -2   52.70    3.44
   5   3  -2   56.21    3.46
  -5   3   1   82.35    4.43
   5   3  -1   86.87    7.23
   5  -3  -1   81.67    7.08
   5  -3  -1   94.11    4.92
   5   3  -1   85.07    4.87
   5   3  -1   87.15    4.73
   5   3  -1   93.64    4.70
   5   3  -1   91.03    4.62
   5   3   0  514.46   20.95
   5   3   0  502.82   20.93
   5   3   0  509.86   23.83
   5  -3   0  517.45   23.81
   5  -3   0  494.44   21.11
   5   3   0  499.31   21.11
   5   3   1    2.97    4.08
   5  -3   1    1.48    3.93
   5  -3   1    3.51    2.28
   5   3   1    3.03    2.27
   5   3   1    4.04    2.02
   5   3   1    2.96    2.04
   5   3   2   15.57    2.38
   5   3   2   13.34    4.58
   5  -3   2   15.06    4.57
   5  -3   2   15.53    2.69
   5   3   2   16.44    2.63
   5   3   2   15.47    2.31
   5   3   2   15.66    2.47
   5  -3   3   59.22    6.66
   5   3   3   55.09    6.51
   5   3   3   56.64    3.91
   5  -3   3   57.02    4.17
   5   3   3   53.24    4.03
   5  -3   3   60.27    3.46
   5   3   3   62.36    3.71
   5   3   3   61.32    3.82
   5   3   4   46.12    3.57
   5  -3   4   48.77    3.88
   5   3   4   45.59    3.93
   5   3   4   48.94    3.46
   5   3   4   47.06    3.35
   5  -3   4   49.04    3.08
   5   3   4   42.52    6.47
   5  -3   4   49.68    6.59
[truncated: 147,519 more chars]
